# Supplementary material for: Analysis of subunit folding contribution of three yeast large ribosomal subunit proteins required for stabilisation and processing of intermediate nuclear rRNA precursors
Source: PLoS One. 2021 Nov 23;16(11):e0252497. doi: 10.1371/journal.pone.0252497 (PMC8610266; doi:10.1371/journal.pone.0252497)
Supplement: S6 Appendix — Excel table with chain and protein names, modelled residues and model-data based predictions for interactions with other (groups of) proteins, rRNA domains and individual rRNA helices for each of the described models and for the LSU in pdb entry 4u3u.The number of residues involved in predicted interactions are shown in brackets (unidirectional). Literature based functional classification for modelled proteins are given in the Excel table’s tab named “Functional categories”. (XLSX) [file pone.0252497.s006.xlsx]

## Sheet: Mature_LSU_4u3u
name	chain	modeled_residues	mapped_contacts
rpL10	M0	211 of 221 res.: 2-102; 112-221;	rpL20(1); rpL21(3); rpL5(4); Cl_D2-D6(1); D2(22); H38a(14); H39(6); H42(2); D5(22); H80(4); H81(7); H89(11); D7(7); 5S_H2(3); 5S_H4(4);
rpL11	M1	169 of 174 res.: 6-174;	rpL42(4); rpL5(5); D5(16); H83(2); H84(14); D7(15); 5S_H1(1); 5S_H2(3); 5S_H3(11);
rpL13	M3	193 of 199 res.: 2-194;	rpL15(8); rpL18(4); rpL28(36); rpL35(11); rpL36(10); rpL4(5); Cl_D1-D5(18); Cl_D1-D2(9); D1(35); H4(6); H11(3); H12(7); H13(10); H14(3); H16(2); H17(4); D2(33); H27(11); H28(11); H29(3); H31(4); H37(2); H38(2); D5(4); H88(4);
rpL14	M4	136 of 138 res.: 3-138;	rpL16(13); rpL20(11); rpL6(12); rpL9(12); Cl_D2-D6(36); ES7(7); H25_ES7b(7); D2(3); H41(3); D6(22); H98_ES39a(13); H98_ES39b(9);
rpL15	M5	203 of 204 res.: 2-204;	rpL13(8); rpL2(1); rpL35(9); rpL36(10); rpL4(7); rpL42(3); rpL8(16); Cl_L2-L43(1); Cl_D1-D5(26); Cl_D1-D2(7); D1(85); H10(10); H11(21); H12(6); H13(7); H14(4); H15(14); H16(3); H21(17); H22(3); D2(9); H27(2); H28(4); H32(1); H35a(2); D3(6); H52(6); D4(4); H66(4); D5(16); H75(12); H76(2); H79(2);
rpL16	M6	197 of 199 res.: 3-199;	rpL14(11); rpL20(10); rpL3(6); rpL33(3); Cl_D2-D6(24); D0(6); H72(4); H73(2); D1(3); H25(3); D2(19); H41(18); H42(1); D6(27); H94(5); H97(7); H98_ES39(2); H98_ES39a(10); H98_ES39b(3);
rpL17	M7	183 of 184 res.: 2-184;	rpL33(2); Cl_D2-D6(2); D0(19); H26a(10); H61(3); H73(6); D1(17); H2(14); H24(3); ES7(2); H25_ES7(2); D2(3); H35(3); D3(6); H49a(2); H50(4); D6(16); H98_ES39(3); H98_ES39b(4); H99(5); H100(4);
rpL18	M8	185 of 186 res.: 2-186;	rpL13(4); rpL28(20); rpL4(19); rpL7(5); Cl_D1-D2(24); D1(4); H13(4); D2(53); H27(11); H28(1); H29(1); H30(10); H31(6); H36(2); H38(10); H40(2); H41(2); H45(8); D5(9); H86(4); H88(5);
rpL19	M9	132 of 189 res.: 2-133;	D2(11); H34(7); H47(4); D3(32); H48(5); H50(1); H53(3); H56(5); H57(2); H58(8); H59(3); H60(5); D4(17); H62(5); H63(11); H64(1); D6(5); H96(5);
rpL2	L2	252 of 254 res.: 2-253;	rpL15(1); rpL43(26); rpL8(5); Cl_L2-L43(26); Cl_D1-D5(6); D2(17); H32(1); H33(8); H34(1); H35a(7); D3(8); H52_ES19(2); H55(3); unk_H55H56(3); D4(45); H65(3); H66(30); H67(1); H68(11); D5(27); H74(1); H75(6); H79_ES31(5); H79_ES31a(1); unk_ES31(6); H93(8);
rpL20	N0	172 of 172 res.: 1-172;	rpL10(3); rpL14(16); rpL16(12); rpL21(13); rpL4(4); rpL7(5); rpL9(5); Cl_D1-D2(9); Cl_D2-D6(28); ES7(10); H25_ES7b(10); D2(17); H41(9); H42(8); D6(9); H98_ES39a(9); D7(13); 5S_H4(8); 5S_H5(5);
rpL21	N1	159 of 160 res.: 2-160;	rpL10(5); rpL20(19); rpL29(9); rpL4(3); rpL5(11); rpL7(12); Cl_D1-D2(15); Cl_D2-D6(19); D2(26); H38(3); H38a(15); H38_ES12(8); D5(30); H80(1); H81(10); H82(4); H83(2); H85(4); H86(7); H87(2); D7(2); 5S_H1(2);
rpL22	N2	100 of 121 res.: 9-108;	D3(16); H56(1); H57(13); H59(2);
rpL23	N3	136 of 137 res.: 2-137;	rpL24(8); rpL3(10); D0(7); H61(7); D4(3); H71(3); D5(7); H90(1); H92(3); unk_H92H93(3); D6(12); H95(6); H96(6);
rpL24	N4	98 of 155 res.: 1-98;	rpL23(9); rpL3(8); D4(3); H63a(3); D6(12); H96(6); H101(6);
rpL25	N5	121 of 142 res.: 22-142;	rpL35(16); rpL39(5); rpL8(8); Cl_D1-D5(8); D1(25); H5(1); H6(2); H7(1); H8(1); H9(7); H10(12); H15(1); D3(19); H50(1); H51(9); H52_ES19(3); H53(5); H54(1); D5(2); H79_ES31(2);
rpL26	N6	126 of 127 res.: 2-127;	rpL39(1); rpL4(3); Cl_D1-D2(3); D1(46); H4(6); H7(12); H18(4); H19(6); unk_H19H20(2); H20(10); H24(6);
rpL27	N7	135 of 136 res.: 2-136;	rpL30(9); rpL34(11); rpL8(1); Cl_D1-D5(1); Cl_D3(20); D3(18); H54(4); H54_ES20a(8); H55(3); H58(3); D5(7); unk_ES31(3); H79_ES31b(4);
rpL28	N8	148 of 149 res.: 2-149;	rpL13(23); rpL18(15); rpL32(2); rpL36(3); rpL42(1); Cl_D1-D5(3); Cl_D1-D2(15); Cl_D2-D6(2); D0(3); H25a(3); D1(15); H11(3); H12(2); H13(8); H21(1); H22(1); D2(52); H27(9); H29(4); H30(3); H31(3); H32(5); H36(12); H37(8); H38(2); H39(1); H46(5); D5(12); H74(2); H86(1); H88(9);
rpL29	N9	58 of 59 res.: 2-59;	rpL21(7); D2(36); H30(5); H31(2); H36(3); H37(2); H38(5); H38_ES12(10); H39(9); D5(9); H74(1); H80(2); H81(2); H86(4);
rpL3	L3	386 of 387 res.: 2-387;	rpL16(7); rpL23(8); rpL24(8); Cl_D2-D6(7); D0(23); H61(10); H72(1); H73(12); D2(4); H35(3); H42(1); D5(20); H90(16); H91(2); H92(2); D6(76); H94(19); H95(3); H96(17); H97(2); H98(2); H98_ES39b(4); H99(5); H100(10); H101(14);
rpL30	O0	97 of 105 res.: 9-105;	rpL27(10); rpL34(6); rpL43(4); Cl_L2-L43(4); Cl_D3(16); D3(6); H58(6); D5(2); unk_ES31(2);
rpL31	O1	109 of 113 res.: 4-112;	D0(5); H61(5); D2(8); H47(8); D3(2); H48(2); D6(17); H96(8); H101(9);
rpL32	O2	127 of 130 res.: 2-128;	rpL28(3); rpL6(9); Cl_D2-D6(9); D0(12); H25a(7); H26(3); H72(2); D1(7); H25(7); ES7(3); H25_ES7a(3); D2(36); H36(7); H40(5); H41(3); H45(3); H46(18);
rpL33	O3	106 of 107 res.: 2-107;	rpL16(2); rpL17(4); rpL6(18); Cl_D2-D6(20); D0(1); H72(1); D1(13); H25(13); ES7(9); H25_ES7(4); H25_ES7b(5); D2(13); H40(2); H41(11); D6(18); H98(3); H98_ES39(8); H98_ES39a(3); H98_ES39b(4);
rpL34	O4	112 of 121 res.: 2-113;	rpL27(14); rpL30(4); rpL39(1); Cl_D3(18); D2(3); H33(3); D3(57); H48(2); H49(8); unk_H49b(2); H51(2); H52(3); H53(7); H54(2); H54_ES20a(4); H55(12); H56(3); H58(9); H59(1); H60(2); D5(5); unk_ES31(5);
rpL35	O5	119 of 120 res.: 2-120;	rpL13(19); rpL15(8); rpL25(14); rpL37(3); Cl_D1-D5(8); D1(36); H4(4); H6(3); H7(9); H10(4); H14(1); H15(8); H17(5); H18(2);
rpL36	O6	99 of 100 res.: 2-100;	rpL13(13); rpL15(9); rpL28(4); rpL8(5); Cl_D1-D5(14); D1(24); H12(2); H15(1); H16(6); H21(9); H22(6); D4(3); H68(3);
rpL37	O7	87 of 88 res.: 2-88;	rpL35(3); rpL39(4); rpL4(2); Cl_D1-D2(2); D1(42); H4(4); H5(8); H6(3); H7(8); H8(2); H11(7); H18(2); H23(8); D2(18); H32(5); H33(8); H35(2); H35a(3); D3(8); H49a(5); unk_H49b(3); D4(2); H65(2);
rpL38	O8	77 of 78 res.: 2-78;	D3(10); H53(1); H54(4); H58(5);
rpL39	O9	50 of 51 res.: 2-51;	rpL25(5); rpL26(2); rpL34(1); rpL37(4); Cl_D3(1); D1(15); H2(1); H5(1); H6(6); H7(1); H8(2); H23(4); D3(23); H49a(5); unk_H49b(7); H50(6); H51(4); H52(1);
rpL4	L4	361 of 362 res.: 2-362;	rpL13(3); rpL15(4); rpL18(18); rpL20(5); rpL21(3); rpL26(3); rpL37(2); rpL7(22); Cl_D1-D5(4); Cl_D1-D2(40); Cl_D2-D6(5); D0(9); H26(9); D1(29); H3(1); H4(9); unk_H19H20(5); H20(2); H23(12); ES7(23); H25_ES7b(15); H25_ES7c(8); D2(56); H27(10); H28(10); H32(8); H45(9); H46(19); D5(4); H74(4);
rpL40	Q0	52 of 128 res.: 77-128;	rpL9(10); D2(6); H41(2); H42(4); D5(10); H89(2); H91(8); D6(7); H97(7);
rpL41	Q1	25 of 25 res.: 1-25;	D4(4); H62(2); H71(2);
rpL42	Q2	105 of 106 res.: 2-106;	rpL11(4); rpL15(3); rpL28(1); Cl_D1-D5(3); D1(12); H11(2); H13(3); H21(7); D4(2); H68(2); D5(35); H74(2); H75(2); H82(6); H83(3); H86(5); H87(1); H88(16);
rpL43	Q3	91 of 92 res.: 2-92;	rpL2(31); rpL30(4); Cl_L2-L43(31); Cl_D3(4); D2(12); H34(12); D3(9); unk_H55H56(3); H56(1); H58(5); D4(11); H62(3); H64(3); H65(1); H66(1); H67(3); D5(1); unk_ES31(1);
rpL5	L5	296 of 297 res.: 2-297;	rpL10(2); rpL11(3); rpL21(15); D2(7); H38a(2); H38_ES12(5); D5(11); H83(4); H84(3); H87(4); D7(48); 5S_H1(19); 5S_H2(15); 5S_H3(14);
rpL6	L6	156 of 176 res.: 2-109; 129-176;	rpL14(7); rpL32(10); rpL33(15); Cl_D2-D6(32); ES7(17); H25_ES7(6); H25_ES7b(7); H25_ES7c(4); D2(6); H45(2); H46(4); D6(15); H98_ES39(4); H98_ES39a(2); H98_ES39b(9);
rpL7	L7	222 of 244 res.: 23-244;	rpL18(4); rpL20(6); rpL21(12); rpL4(20); Cl_D1-D2(24); Cl_D2-D6(6); ES7(14); H25_ES7b(11); H25_ES7c(3); D2(33); H38(8); H38a(3); H39(3); H40(5); H41(10); H45(4); D7(9); 5S_H4(9);
rpL8	L8	233 of 256 res.: 24-256;	rpL15(15); rpL2(7); rpL25(5); rpL27(2); rpL36(4); Cl_L2-L43(7); Cl_D1-D5(19); Cl_D3(2); D1(20); H10(10); H15(10); D3(2); H52_ES19(2); D5(23); H76(1); H79(4); H79_ES31(9); unk_ES31(4); H79_ES31b(5);
rpL9	L9	191 of 191 res.: 1-191;	rpL14(8); rpL20(6); rpL40(10); Cl_D2-D6(14); D2(3); H42(3); D5(6); H91(6); D6(25); H95(7); H97(12); H98_ES39a(6);
Cl_L2-L43	L2,Q3		rpL15(1); rpL30(4); rpL8(5); Cl_D1-D5(6); Cl_D3(4); D2(28); H32(1); H33(8); H34(12); H35a(7); D3(15); H52_ES19(2); H55(3); unk_H55H56(4); H56(1); H58(5); D4(55); H62(3); H64(3); H65(4); H66(30); H67(4); H68(11); D5(27); H74(1); H75(6); H79_ES31(5); H79_ES31a(1); unk_ES31(6); H93(8);
Cl_D1-D5	L8,M5,O6		rpL13(21); rpL2(8); rpL25(5); rpL27(2); rpL28(4); rpL35(9); rpL4(7); rpL42(3); Cl_L2-L43(8); Cl_D1-D2(7); Cl_D3(2); D1(118); H10(19); H11(21); H12(8); H13(7); H14(4); H15(20); H16(7); H21(23); H22(9); D2(9); H27(2); H28(4); H32(1); H35a(2); D3(8); H52(6); H52_ES19(2); D4(7); H66(4); H68(3); D5(39); H75(12); H76(3); H79(6); H79_ES31(9); unk_ES31(4); H79_ES31b(5);
Cl_D1-D2	M8,L4,L7		rpL13(7); rpL15(4); rpL20(11); rpL21(14); rpL26(3); rpL28(20); rpL37(2); Cl_D1-D5(4); Cl_D2-D6(11); D0(9); H26(9); D1(33); H3(1); H4(9); H13(4); unk_H19H20(5); H20(2); H23(12); ES7(27); H25_ES7b(19); H25_ES7c(8); D2(131); H27(19); H28(11); H29(1); H30(10); H31(6); H32(8); H36(2); H38(17); H38a(3); H39(3); H40(6); H41(10); H45(16); H46(19); D5(13); H74(4); H86(4); H88(5); D7(9); 5S_H4(9);
Cl_D2-D6	N0,M4,L6,M6,O3,O2		rpL10(3); rpL17(4); rpL21(13); rpL28(3); rpL3(6); rpL4(4); rpL7(5); rpL9(16); Cl_D1-D2(9); D0(19); H25a(7); H26(3); H72(7); H73(2); D1(19); H25(19); ES7(41); H25_ES7a(3); H25_ES7(8); H25_ES7b(26); H25_ES7c(4); D2(90); H36(7); H40(7); H41(40); H42(9); H45(5); H46(22); D6(73); H94(5); H97(7); H98(3); H98_ES39(11); H98_ES39a(26); H98_ES39b(21); D7(13); 5S_H4(8); 5S_H5(5);
Cl_D3	O4,N7,O0		rpL39(1); rpL43(4); rpL8(1); Cl_L2-L43(4); Cl_D1-D5(1); D2(3); H33(3); D3(78); H48(2); H49(8); unk_H49b(2); H51(2); H52(3); H53(7); H54(6); H54_ES20a(10); H55(15); H56(3); H58(17); H59(1); H60(2); D5(10); unk_ES31(6); H79_ES31b(4);

## Sheet: Nog1TAP-A
name	chain	modeled_residues	mapped_contacts
Mrt4	W	227 of 236 res.: 3-126; 132-234;	Nsa2(9); rpL9(2); D2(35); H42(21); H43(3); unk_H43H44(5); H44(6); D6(2); H97(2);
Nog1	b	497 of 647 res.: 4-225; 232-322; 327-347; 363-525;	Nsa2(7); Rlp24(39); Tif6(34); rpL19(4); rpL22(4); rpL3(12); rpL31(4); D2(5); H42(2); H43(1); H44(1); H47(1); D3(7); H48(2); H57(5); D5(21); H74(1); H89(7); H90(4); H91(8); H92(1); D6(10); H95(5); H96(5);
Nsa2	r	99 of 261 res.: 2-68; 135-151; 161-175;	Mrt4(8); Nog1(10); Nog2(10); rpL9(9); D2(11); H42(10); H44(1); D5(19); H74(1); H89(6); H90(3); H91(6); H93(3); D6(10); H95(3); H97(7);
Rlp24	u	138 of 199 res.: 1-138;	Nog1(37); Tif6(14); rpL22(2); rpL23(10); rpL3(18); D4(1); H63a(1); D6(14); H96(6); H101(8);
Tif6	y	224 of 245 res.: 2-225;	Nog1(27); Rlp24(12); rpL23(15); rpL3(4); D6(2); H95(2);
Nog2	m	229 of 486 res.: 2-14; 24-49; 57-61; 204-236; 288-293; 315-373; 382-468;	Nsa2(10); rpL23(2); D4(15); H62(4); H64(9); H67(1); H68(1); D5(18); H74(3); H75(7); H93(8);
rpL13	L	178 of 199 res.: 11-188;	rpL15(7); rpL28(23); rpL35(10); rpL36(9); rpL4(4); Cl_D1-D5(16); Cl_D1-D2(4); D1(38); H4(5); H11(5); H12(7); H13(10); H14(4); H16(3); H17(3); H22(1); D2(19); H27(6); H28(8); H29(2); H31(2); H32(1); D5(3); H88(3);
rpL14	M	137 of 138 res.: 2-138;	rpL16(8); rpL20(10); rpL6(10); rpL9(8); Cl_D2-D6(28); ES7(7); H25_ES7b(7); D2(2); H41(2); D6(20); H98_ES39a(12); H98_ES39b(8);
rpL15	N	203 of 204 res.: 2-204;	rpL13(9); rpL35(6); rpL36(6); rpL4(4); rpL8(18); Cl_D1-D5(24); Cl_D1-D2(4); D1(76); H10(8); H11(17); H12(6); H13(6); H14(4); H15(13); H16(3); H21(17); H22(2); D2(8); H27(1); H28(4); H32(1); H35a(2); D3(6); H52(6); D4(2); H66(2); D5(11); H75(9); H79(2);
rpL16	O	197 of 199 res.: 3-199;	rpL14(9); rpL20(7); rpL3(7); rpL33(3); rpL9(1); Cl_D2-D6(19); D0(7); H72(5); H73(2); D1(2); H25(2); D2(20); H41(19); H42(1); D6(25); H94(5); H97(5); H98_ES39(2); H98_ES39a(10); H98_ES39b(3);
rpL17	P	176 of 184 res.: 2-156; 164-184;	rpL33(2); rpL6(2); Cl_D2-D6(4); D0(18); H26(1); H26a(9); H61(3); H73(5); D1(17); H2(13); H24(4); ES7(4); H25_ES7(4); D2(4); H35(4); D3(7); H49a(2); H50(5); D6(16); H98_ES39(4); H98_ES39b(4); H99(4); H100(4);
rpL18	Q	146 of 186 res.: 4-149;	rpL28(5); rpL4(17); rpL7(2); Cl_D1-D2(19); D2(40); H27(8); H28(1); H30(11); H31(2); H36(4); H38(7); H45(7);
rpL19	R	154 of 189 res.: 2-155;	Nog1(4); D2(13); H34(8); H47(5); D3(36); H48(5); H50(2); H53(4); H56(6); H57(2); H58(8); H59(3); H60(6); D4(22); H62(5); H63(15); H64(2); D6(4); H96(4);
rpL2	A	208 of 254 res.: 2-209;	rpL43(24); rpL8(4); Cl_L2-L43(24); Cl_D1-D5(4); D2(18); H32(1); H33(8); H34(1); H35a(8); D3(10); H52_ES19(2); H55(4); unk_H55H56(4); D4(23); H65(3); H66(20); D5(13); H74(1); H75(1); H79_ES31(4); H79_ES31a(1); unk_ES31(6);
rpL20	S	170 of 172 res.: 2-171;	rpL14(11); rpL16(10); rpL21(10); rpL4(3); rpL7(7); rpL9(3); Cl_D1-D2(10); Cl_D2-D6(21); ES7(7); H25_ES7b(7); D2(17); H41(9); H42(8); D6(8); H98_ES39a(8); D7(11); 5S_H4(6); 5S_H5(5);
rpL21	T	61 of 160 res.: 96-156;	rpL20(14); rpL7(9); Cl_D1-D2(9); Cl_D2-D6(14); D2(15); H38(1); H38a(8); H38_ES12(6);
rpL22	U	102 of 121 res.: 11-112;	Nog1(3); Rlp24(2); D3(13); H57(11); H59(2);
rpL23	V	136 of 137 res.: 2-137;	Rlp24(12); Tif6(22); Nog2(2); rpL3(7); D0(7); H61(7); D5(7); H92(4); unk_H92H93(3); D6(12); H95(5); H96(7);
rpL25	X	120 of 142 res.: 23-142;	rpL35(15); rpL39(4); rpL8(8); Cl_D1-D5(8); D1(24); H6(2); H7(1); H8(1); H9(6); H10(13); H15(1); D3(19); H51(9); H52_ES19(6); H53(3); H54(1); D5(2); H79_ES31(2);
rpL26	Y	126 of 127 res.: 2-127;	rpL39(1); rpL4(2); Cl_D1-D2(2); D1(44); H4(6); H7(13); H18(3); H19(5); unk_H19H20(1); H20(10); H24(6);
rpL27	Z	135 of 136 res.: 2-136;	rpL30(7); rpL34(10); rpL8(3); Cl_D1-D5(3); Cl_D3(17); D3(18); H54(5); H54_ES20a(7); H55(4); H58(2); D5(5); unk_ES31(1); H79_ES31b(4);
rpL28	a	94 of 149 res.: 56-149;	rpL13(19); rpL18(4); rpL36(4); Cl_D1-D5(4); Cl_D1-D2(4); D1(9); H12(2); H13(4); H21(1); H22(2); D2(11); H28(1); H29(4); H30(4); H31(2); D5(2); H88(2);
rpL3	B	386 of 387 res.: 2-387;	Nog1(12); Rlp24(15); Tif6(4); rpL16(6); rpL23(8); Cl_D2-D6(6); D0(25); H61(10); H72(2); H73(13); D2(3); H35(2); H42(1); D5(17); H90(14); H91(2); H92(1); D6(73); H94(18); H95(4); H96(16); H97(1); H98_ES39b(4); H99(5); H100(11); H101(14);
rpL30	c	97 of 105 res.: 9-105;	rpL27(9); rpL34(6); rpL43(4); Cl_L2-L43(4); Cl_D3(15); D3(6); H58(6); D5(2); unk_ES31(2);
rpL31	d	104 of 113 res.: 6-109;	Nog1(6); D0(4); H61(4); D2(8); H47(8); D3(1); H48(1); D6(21); H96(8); H100(1); H101(12);
rpL32	e	126 of 130 res.: 2-127;	rpL6(8); Cl_D2-D6(8); D0(9); H25a(5); H26(3); H72(1); D1(8); H2(1); H25(7); ES7(3); H25_ES7a(2); H25_ES7b(1); D2(37); H36(7); H40(5); H41(3); H45(3); H46(19);
rpL33	f	106 of 107 res.: 2-107;	rpL16(3); rpL17(3); rpL6(15); Cl_D2-D6(18); D1(13); H25(13); ES7(9); H25_ES7(4); H25_ES7b(5); D2(15); H40(4); H41(11); D6(18); H98(4); H98_ES39(7); H98_ES39a(3); H98_ES39b(4);
rpL34	g	101 of 121 res.: 2-102;	rpL27(11); rpL30(4); rpL39(2); Cl_D3(15); D2(3); H33(3); D3(59); H49(8); unk_H49b(2); H51(4); H52(2); H53(8); H54(1); H54_ES20a(4); H55(13); H56(6); H58(10); H60(1); D5(4); unk_ES31(4);
rpL35	h	119 of 120 res.: 2-120;	rpL13(17); rpL15(7); rpL25(12); rpL37(2); Cl_D1-D5(7); D1(34); H4(4); H6(3); H7(11); H10(5); H14(1); H15(9); H17(1);
rpL36	i	96 of 100 res.: 3-98;	rpL13(10); rpL15(7); rpL28(2); rpL8(6); Cl_D1-D5(13); D1(25); H12(3); H15(1); H16(7); H21(9); H22(5); D4(4); H68(4); D5(1); H76(1);
rpL37	j	85 of 88 res.: 2-86;	rpL35(2); rpL39(4); rpL4(1); Cl_D1-D2(1); D1(31); H4(4); H5(6); H6(3); H7(4); H8(1); H11(5); H23(8); D2(18); H32(4); H33(8); H35(3); H35a(3); D3(8); H49a(4); unk_H49b(3); H52(1); D4(2); H65(2);
rpL38	k	77 of 78 res.: 2-78;	D3(11); H53(1); H54(4); H58(6);
rpL39	l	50 of 51 res.: 2-51;	rpL25(5); rpL26(2); rpL34(1); rpL37(3); Cl_D3(1); D1(16); H2(1); H5(1); H6(7); H7(1); H8(2); H23(4); D3(19); H49a(4); unk_H49b(6); H50(5); H51(3); H52(1);
rpL4	C	361 of 362 res.: 2-362;	rpL13(3); rpL15(4); rpL18(19); rpL20(3); rpL26(3); rpL37(1); rpL7(20); Cl_D1-D5(4); Cl_D1-D2(39); Cl_D2-D6(3); D0(8); H26(8); D1(32); H3(1); H4(10); H18(1); unk_H19H20(5); H20(4); H23(11); ES7(21); H25_ES7b(13); H25_ES7c(8); D2(55); H27(11); H28(11); H32(7); H45(7); H46(19); D5(2); H74(2);
rpL43	p	84 of 92 res.: 4-87;	rpL2(23); rpL30(4); Cl_L2-L43(23); Cl_D3(4); D2(9); H34(9); D3(8); unk_H55H56(3); H56(1); H58(4); D4(9); H62(3); H64(3); H67(3);
rpL6	E	160 of 176 res.: 2-109; 125-176;	rpL14(4); rpL17(3); rpL32(11); rpL33(13); Cl_D2-D6(28); ES7(19); H25_ES7(8); H25_ES7b(8); H25_ES7c(3); D2(5); H45(1); H46(4); D6(15); H98_ES39(2); H98_ES39a(4); H98_ES39b(9);
rpL7	F	222 of 244 res.: 23-244;	rpL18(1); rpL20(7); rpL21(10); rpL4(18); Cl_D1-D2(19); Cl_D2-D6(7); ES7(13); H25_ES7b(10); H25_ES7c(3); D2(29); H38(8); H38a(2); H39(1); H40(5); H41(9); H45(4); D7(8); 5S_H4(8);
rpL8	G	225 of 256 res.: 24-248;	rpL15(13); rpL2(4); rpL25(7); rpL27(6); rpL36(3); Cl_L2-L43(4); Cl_D1-D5(16); Cl_D3(6); D1(19); H10(9); H15(10); D3(3); H52_ES19(3); D5(19); H76(2); H79(3); H79_ES31(7); unk_ES31(3); H79_ES31b(4);
rpL9	H	188 of 191 res.: 1-188;	Mrt4(2); Nsa2(7); rpL14(7); rpL16(1); rpL20(6); Cl_D2-D6(14); D2(2); H41(1); H42(1); D5(6); H91(6); D6(24); H95(8); H97(11); H98_ES39a(5);
Cl_L2-L43	A,p		rpL30(4); rpL8(4); Cl_D1-D5(4); Cl_D3(4); D2(26); H32(1); H33(8); H34(9); H35a(8); D3(16); H52_ES19(2); H55(4); unk_H55H56(5); H56(1); H58(4); D4(32); H62(3); H64(3); H65(3); H66(20); H67(3); D5(13); H74(1); H75(1); H79_ES31(4); H79_ES31a(1); unk_ES31(6);
Cl_D1-D5	G,N,i		rpL13(19); rpL2(4); rpL25(7); rpL27(6); rpL28(2); rpL35(6); rpL4(4); Cl_L2-L43(4); Cl_D1-D2(4); Cl_D3(6); D1(108); H10(17); H11(17); H12(9); H13(6); H14(4); H15(18); H16(7); H21(23); H22(7); D2(8); H27(1); H28(4); H32(1); H35a(2); D3(9); H52(6); H52_ES19(3); D4(6); H66(2); H68(4); D5(31); H75(9); H76(3); H79(5); H79_ES31(7); unk_ES31(3); H79_ES31b(4);
Cl_D1-D2	Q,C,F		rpL13(3); rpL15(4); rpL20(10); rpL21(10); rpL26(3); rpL28(5); rpL37(1); Cl_D1-D5(4); Cl_D2-D6(10); D0(8); H26(8); D1(32); H3(1); H4(10); H18(1); unk_H19H20(5); H20(4); H23(11); ES7(27); H25_ES7b(19); H25_ES7c(8); D2(118); H27(17); H28(12); H30(11); H31(2); H32(7); H36(4); H38(15); H38a(2); H39(1); H40(5); H41(9); H45(14); H46(19); D5(2); H74(2); D7(8); 5S_H4(8);
Cl_D2-D6	S,M,E,O,f,e		rpL17(6); rpL21(10); rpL3(7); rpL4(3); rpL7(7); rpL9(11); Cl_D1-D2(10); D0(16); H25a(5); H26(3); H72(6); H73(2); D1(20); H2(1); H25(19); ES7(41); H25_ES7a(2); H25_ES7(11); H25_ES7b(25); H25_ES7c(3); D2(93); H36(7); H40(9); H41(41); H42(9); H45(4); H46(23); D6(71); H94(5); H97(5); H98(4); H98_ES39(10); H98_ES39a(27); H98_ES39b(20); D7(11); 5S_H4(6); 5S_H5(5);
Cl_D3	g,Z,c		rpL39(2); rpL43(4); rpL8(3); Cl_L2-L43(4); Cl_D1-D5(3); D2(3); H33(3); D3(82); H49(8); unk_H49b(2); H51(4); H52(2); H53(8); H54(6); H54_ES20a(10); H55(17); H56(6); H58(18); H60(1); D5(8); unk_ES31(4); H79_ES31b(4);

## Sheet: Nog1TAP-B
name	chain	modeled_residues	mapped_contacts
Mrt4	W	234 of 236 res.: 1-234;	Nsa2(8); rpL9(3); D2(31); H42(19); H43(3); unk_H43H44(4); H44(5); D6(2); H97(2);
Nog1	b	455 of 647 res.: 1-349; 362-369; 373-470;	Nsa2(13); Rlp24(26); Tif6(43); Nog2(21); Rsa4(1); rpL3(11); D2(4); H39(1); H42(1); H43(1); H44(1); D5(32); H74(1); H89(17); H90(5); H91(8); H92(1); D6(5); H95(5);
Nsa2	r	230 of 261 res.: 2-74; 85-96; 117-261;	Mrt4(8); Nog1(16); Nog2(40); Rrs1(1); Rsa4(18); rpL9(7); Cl_Rpf2-Rrs1(1); D2(14); H39(3); H42(9); H44(2); D5(35); H74(1); H86(9); H89(14); H90(2); H91(5); H93(4); D6(9); H95(2); H97(7);
Nug1	s	54 of 520 res.: 1-36; 47-64;	Cgr1(3); rpL16(3); rpL20(9); Cl_D2-D6(12); D0(4); H72(4); D2(26); H39(8); H40(3); H41(9); H42(6); D5(7); H89(3); H90(2); H91(2); D6(3); H97(3);
Rlp24	u	150 of 199 res.: 1-150;	Nog1(28); Tif6(12); rpL22(2); rpL23(11); rpL3(14); D4(1); H63a(1); D6(17); H96(6); H101(11);
Tif6	y	244 of 245 res.: 1-244;	Nog1(40); Rlp24(9); rpL23(13); rpL3(2); D6(2); H95(2);
Ybl028c	z	42 of 106 res.: 2-43;	rpL3(18); D5(2); H91(2); D6(12); H95(7); H97(5);
Nog2	m	469 of 486 res.: 2-182; 185-472;	Nog1(28); Nsa2(42); Rpf2(25); Rrs1(8); Rsa4(18); rpL23(7); Cl_Rpf2-Rrs1(33); D2(9); H32(1); H37(3); H43(5); D4(32); H62(5); H64(10); H67(4); H68(3); H69(2); H70(4); H71(4); D5(51); H74(6); H75(7); H80(3); H82(1); H83(1); H86(11); H88(1); H89(7); H92(6); H93(8);
Rpf2	v	287 of 344 res.: 9-254; 260-300;	Nog2(33); Rrs1(38); Rsa4(2); rpL5(14); Cl_Rpf2-Rrs1(38); D4(14); H62(1); H67(4); H69(3); H70(3); H71(3); D5(11); H80(1); H82(1); H83(2); H85(5); H86(1); H87(1); D7(9); 5S_H1(3); 5S_H5(6);
Rrs1	w	182 of 203 res.: 9-162; 174-201;	Nsa2(1); Nog2(9); Rpf2(50); Rsa4(10); rpL21(15); rpL5(5); Cl_Rpf2-Rrs1(50); D5(21); H80(6); H81(3); H82(5); H83(1); H86(3); H87(1); H88(2);
Rsa4	x	488 of 515 res.: 2-44; 48-71; 75-83; 87-91; 102-108; 116-515;	Nog1(1); Nsa2(13); Nog2(18); Rpf2(2); Rrs1(12); rpL5(9); Cl_Rpf2-Rrs1(14); D4(1); H69(1); D5(2); H86(2);
Cgr1	5	73 of 120 res.: 42-114;	Nug1(3); rpL20(1); rpL5(2); Cl_D2-D6(1); D2(7); H38a(3); H42(4); D5(1); H83(1); D7(7); 5S_H3(7);
rpL11	J	169 of 174 res.: 6-174;	rpL5(3); D5(18); H81(3); H83(2); H84(13); D7(15); 5S_H1(1); 5S_H2(2); 5S_H3(12);
rpL13	L	187 of 199 res.: 8-194;	rpL15(8); rpL28(19); rpL35(12); rpL36(8); rpL4(4); Cl_D1-D5(16); Cl_D1-D2(4); D1(37); H4(6); H11(5); H12(7); H13(10); H14(4); H16(3); H17(2); D2(23); H27(7); H28(8); H29(3); H31(5); D5(4); H88(4);
rpL14	M	137 of 138 res.: 2-138;	rpL16(8); rpL20(13); rpL6(8); rpL9(9); Cl_D2-D6(29); ES7(7); H25_ES7b(7); D2(3); H41(3); D6(17); H98_ES39a(11); H98_ES39b(6);
rpL15	N	203 of 204 res.: 2-204;	rpL13(8); rpL2(1); rpL35(5); rpL36(9); rpL4(4); rpL8(17); Cl_L2-L43(1); Cl_D1-D5(26); Cl_D1-D2(4); D1(78); H10(8); H11(16); H12(7); H13(6); H14(4); H15(13); H16(3); H21(18); H22(3); D2(8); H27(2); H28(5); H35a(1); D3(6); H52(6); D4(5); H66(5); D5(13); H75(10); H76(1); H79(2);
rpL16	O	197 of 199 res.: 3-199;	Nug1(2); rpL14(9); rpL20(7); rpL3(5); rpL33(4); Cl_D2-D6(20); D0(8); H72(6); H73(2); D1(2); H25(2); D2(20); H41(19); H42(1); D6(24); H94(5); H97(4); H98_ES39(2); H98_ES39a(10); H98_ES39b(3);
rpL17	P	174 of 184 res.: 2-154; 164-184;	rpL33(2); Cl_D2-D6(2); D0(17); H26a(9); H61(3); H73(5); D1(18); H2(14); H24(4); ES7(4); H25_ES7(4); D2(3); H35(3); D3(6); H49a(2); H50(4); D6(14); H98_ES39(4); H98_ES39b(3); H99(3); H100(4);
rpL18	Q	134 of 186 res.: 15-148;	rpL28(5); rpL4(18); Cl_D1-D2(18); D2(27); H27(7); H28(1); H30(11); H31(3); H38(2); H45(3);
rpL19	R	156 of 189 res.: 2-157;	D2(13); H34(9); H47(4); D3(34); H48(5); H50(2); H53(4); H56(5); H57(2); H58(8); H59(3); H60(5); D4(21); H62(5); H63(14); H64(2); D6(5); H96(5);
rpL2	A	196 of 254 res.: 5-200;	rpL15(1); rpL43(25); rpL8(5); Cl_L2-L43(25); Cl_D1-D5(6); D2(13); H33(8); H34(1); H35a(4); D3(9); H52_ES19(1); H55(4); unk_H55H56(4); D4(24); H65(2); H66(21); H67(1); D5(10); H79_ES31(3); H79_ES31a(1); unk_ES31(6);
rpL20	S	171 of 172 res.: 2-172;	Nug1(9); Cgr1(2); rpL14(14); rpL16(12); rpL21(10); rpL4(6); rpL7(7); rpL9(3); Cl_D1-D2(13); Cl_D2-D6(26); ES7(9); H25_ES7b(9); D2(19); H38a(3); H41(10); H42(6); D6(9); H98_ES39a(9);
rpL21	T	113 of 160 res.: 32-45; 52-80; 83-121; 126-156;	Rrs1(10); rpL20(11); rpL4(2); rpL7(8); Cl_D1-D2(10); Cl_D2-D6(11); Cl_Rpf2-Rrs1(10); D2(15); H38(1); H38a(9); H38_ES12(5);
rpL22	U	98 of 121 res.: 10-107;	Rlp24(2); D3(16); H56(1); H57(13); H59(2);
rpL23	V	136 of 137 res.: 2-137;	Rlp24(10); Tif6(18); Nog2(6); rpL3(6); D0(5); H61(5); D5(9); H90(1); H92(4); unk_H92H93(4); D6(12); H95(6); H96(6);
rpL25	X	117 of 142 res.: 26-142;	rpL35(11); rpL39(4); rpL8(7); Cl_D1-D5(7); D1(21); H5(1); H6(1); H7(1); H8(1); H9(7); H10(9); H15(1); D3(18); H51(9); H52_ES19(4); H53(4); H54(1); D5(2); H79_ES31(2);
rpL26	Y	126 of 127 res.: 2-127;	rpL39(1); rpL4(2); Cl_D1-D2(2); D1(44); H4(6); H7(13); H18(3); H19(5); unk_H19H20(2); H20(9); H24(6);
rpL27	Z	135 of 136 res.: 2-136;	rpL30(7); rpL34(9); rpL8(3); Cl_D1-D5(3); Cl_D3(16); D3(17); H54(4); H54_ES20a(8); H55(3); H58(2); D5(5); unk_ES31(1); H79_ES31b(4);
rpL28	a	93 of 149 res.: 57-149;	rpL13(17); rpL18(4); rpL36(4); Cl_D1-D5(4); Cl_D1-D2(4); D1(9); H12(2); H13(4); H21(1); H22(2); D2(9); H29(4); H30(4); H31(1); D5(3); H88(3);
rpL3	B	386 of 387 res.: 2-387;	Nog1(11); Rlp24(15); Tif6(3); Ybl028c(13); rpL16(4); rpL23(9); Cl_D2-D6(4); D0(23); H61(11); H72(1); H73(11); D2(4); H35(3); H42(1); D5(15); H90(12); H91(2); H92(1); D6(78); H94(19); H95(4); H96(18); H97(1); H98_ES39b(5); H99(5); H100(10); H101(16);
rpL30	c	97 of 105 res.: 9-105;	rpL27(10); rpL34(6); rpL43(3); Cl_L2-L43(3); Cl_D3(16); D3(6); H58(6); D5(2); unk_ES31(2);
rpL31	d	105 of 113 res.: 6-110;	D0(3); H61(3); D2(8); H47(8); D3(1); H48(1); D6(20); H96(10); H101(10);
rpL32	e	127 of 130 res.: 2-128;	rpL6(8); Cl_D2-D6(8); D0(7); H25a(3); H26(3); H72(1); D1(8); H2(1); H25(7); ES7(4); H25_ES7a(2); H25_ES7b(2); D2(36); H36(7); H40(5); H41(3); H45(3); H46(18);
rpL33	f	106 of 107 res.: 2-107;	rpL16(2); rpL17(3); rpL6(17); Cl_D2-D6(19); D0(1); H72(1); D1(13); H25(13); ES7(10); H25_ES7(5); H25_ES7b(5); D2(13); H40(2); H41(11); D6(20); H98(5); H98_ES39(8); H98_ES39a(3); H98_ES39b(4);
rpL34	g	112 of 121 res.: 2-113;	rpL27(9); rpL30(4); rpL39(2); Cl_D3(13); D2(3); H33(3); D3(65); H48(2); H49(8); unk_H49b(2); H51(2); H52(3); H53(8); H54(3); H54_ES20a(5); H55(14); H56(5); H58(11); H60(2); D5(4); unk_ES31(4);
rpL35	h	119 of 120 res.: 2-120;	rpL13(21); rpL15(6); rpL25(12); rpL37(2); Cl_D1-D5(6); D1(34); H4(4); H6(2); H7(9); H10(5); H14(2); H15(8); H17(3); H18(1);
rpL36	i	99 of 100 res.: 2-100;	rpL13(9); rpL15(6); rpL28(4); rpL8(5); Cl_D1-D5(11); D1(25); H12(3); H15(2); H16(7); H21(8); H22(5); D4(4); H68(4); D5(2); H76(2);
rpL37	j	87 of 88 res.: 2-88;	rpL35(2); rpL39(4); rpL4(1); Cl_D1-D2(1); D1(35); H4(4); H5(7); H6(3); H7(6); H8(1); H11(5); H18(1); H23(8); D2(17); H32(4); H33(8); H35(2); H35a(3); D3(5); H49a(3); unk_H49b(2); D4(2); H65(2);
rpL38	k	70 of 78 res.: 2-4; 8-31; 36-78;	D3(13); H53(1); H54(4); H58(8);
rpL39	l	50 of 51 res.: 2-51;	rpL25(5); rpL26(2); rpL34(1); rpL37(3); Cl_D3(1); D1(14); H2(1); H5(1); H6(5); H7(1); H8(2); H23(4); D3(18); H49a(4); unk_H49b(6); H50(4); H51(3); H52(1);
rpL4	C	352 of 362 res.: 2-63; 73-362;	rpL13(3); rpL15(4); rpL18(20); rpL20(5); rpL21(2); rpL26(2); rpL37(2); rpL7(19); Cl_D1-D5(4); Cl_D1-D2(39); Cl_D2-D6(5); D0(7); H26(7); D1(31); H3(1); H4(10); unk_H19H20(5); H20(4); H23(11); ES7(21); H25_ES7b(13); H25_ES7c(8); D2(51); H27(11); H28(10); H32(5); H45(7); H46(18); D5(1); H74(1);
rpL43	p	87 of 92 res.: 2-88;	rpL2(24); rpL30(3); Cl_L2-L43(24); Cl_D3(3); D2(12); H34(12); D3(8); unk_H55H56(3); H56(1); H58(4); D4(8); H62(3); H64(2); H67(3);
rpL5	D	267 of 297 res.: 9-117; 133-290;	Rpf2(17); Rrs1(7); Rsa4(11); Cgr1(2); rpL11(2); Cl_Rpf2-Rrs1(24); D5(12); H83(5); H84(3); H87(4); D7(49); 5S_H1(23); 5S_H2(11); 5S_H3(15);
rpL6	E	156 of 176 res.: 2-109; 129-176;	rpL14(6); rpL32(11); rpL33(13); Cl_D2-D6(30); ES7(19); H25_ES7(7); H25_ES7b(8); H25_ES7c(4); D2(5); H45(2); H46(3); D6(14); H98_ES39(3); H98_ES39a(2); H98_ES39b(9);
rpL7	F	222 of 244 res.: 23-244;	rpL20(7); rpL21(10); rpL4(17); Cl_D1-D2(17); Cl_D2-D6(7); ES7(13); H25_ES7b(10); H25_ES7c(3); D2(28); H38(7); H38a(1); H39(2); H40(5); H41(8); H45(5);
rpL8	G	228 of 256 res.: 24-251;	rpL15(15); rpL2(7); rpL25(5); rpL27(6); rpL36(3); Cl_L2-L43(7); Cl_D1-D5(18); Cl_D3(6); D1(20); H10(9); H15(11); D3(2); H52_ES19(2); D5(20); H76(2); H79(5); H79_ES31(6); unk_ES31(3); H79_ES31b(4);
rpL9	H	188 of 191 res.: 1-188;	Mrt4(4); Nsa2(8); rpL14(8); rpL20(5); Cl_D2-D6(13); D2(2); H42(2); D5(5); H91(5); D6(22); H95(6); H97(11); H98_ES39a(5);
Cl_L2-L43	A,p		rpL15(1); rpL30(3); rpL8(5); Cl_D1-D5(6); Cl_D3(3); D2(24); H33(8); H34(12); H35a(4); D3(15); H52_ES19(1); H55(4); unk_H55H56(5); H56(1); H58(4); D4(32); H62(3); H64(2); H65(2); H66(21); H67(4); D5(10); H79_ES31(3); H79_ES31a(1); unk_ES31(6);
Cl_D1-D5	G,N,i		rpL13(17); rpL2(8); rpL25(5); rpL27(6); rpL28(4); rpL35(5); rpL4(4); Cl_L2-L43(8); Cl_D1-D2(4); Cl_D3(6); D1(111); H10(17); H11(16); H12(10); H13(6); H14(4); H15(20); H16(7); H21(23); H22(8); D2(8); H27(2); H28(5); H35a(1); D3(8); H52(6); H52_ES19(2); D4(9); H66(5); H68(4); D5(35); H75(10); H76(5); H79(7); H79_ES31(6); unk_ES31(3); H79_ES31b(4);
Cl_D1-D2	Q,C,F		rpL13(3); rpL15(4); rpL20(12); rpL21(12); rpL26(2); rpL28(5); rpL37(2); Cl_D1-D5(4); Cl_D2-D6(12); D0(7); H26(7); D1(31); H3(1); H4(10); unk_H19H20(5); H20(4); H23(11); ES7(27); H25_ES7b(19); H25_ES7c(8); D2(101); H27(16); H28(11); H30(11); H31(3); H32(5); H38(9); H38a(1); H39(2); H40(5); H41(8); H45(12); H46(18); D5(1); H74(1);
Cl_D2-D6	S,M,E,O,f,e		Nug1(11); Cgr1(2); rpL17(3); rpL21(10); rpL3(5); rpL4(6); rpL7(7); rpL9(10); Cl_D1-D2(13); D0(16); H25a(3); H26(3); H72(8); H73(2); D1(20); H2(1); H25(19); ES7(43); H25_ES7a(2); H25_ES7(11); H25_ES7b(26); H25_ES7c(4); D2(93); H36(7); H38a(3); H40(7); H41(43); H42(7); H45(5); H46(21); D6(67); H94(5); H97(4); H98(5); H98_ES39(10); H98_ES39a(25); H98_ES39b(18);
Cl_D3	g,Z,c		rpL39(2); rpL43(3); rpL8(3); Cl_L2-L43(3); Cl_D1-D5(3); D2(3); H33(3); D3(85); H48(2); H49(8); unk_H49b(2); H51(2); H52(3); H53(8); H54(7); H54_ES20a(10); H55(17); H56(5); H58(19); H60(2); D5(8); unk_ES31(4); H79_ES31b(4);
Cl_Rpf2-Rrs1	v,w		Nsa2(1); Nog2(42); Rsa4(12); rpL21(15); rpL5(16); D4(14); H62(1); H67(4); H69(3); H70(3); H71(3); D5(32); H80(7); H81(3); H82(6); H83(3); H85(5); H86(4); H87(2); H88(2); D7(9); 5S_H1(3); 5S_H5(6);

## Sheet: Nog1TAP-C
name	chain	modeled_residues	mapped_contacts
Cic1	K	252 of 376 res.: 31-51; 71-301;	Nop15(13); rpL8(2); Cl_D1-D5(2); Cl_Rlp7_Nop15_Cic1(13); ITS2(52);
Mrt4	W	234 of 236 res.: 1-234;	Nsa2(9); rpL9(1); D2(33); H42(20); H43(3); unk_H43H44(5); H44(5); D6(2); H97(2);
Nog1	b	537 of 647 res.: 1-470; 476-542;	Nsa2(11); Rlp24(37); Tif6(49); Nog2(23); Rsa4(1); rpL19(3); rpL22(10); rpL3(11); rpL31(4); D2(7); H39(1); H42(1); H43(2); H44(1); H47(2); D3(7); H48(2); H57(5); D5(30); H74(1); H89(16); H90(4); H91(7); H92(1); unk_H92H93(1); D6(10); H95(5); H96(5);
Nop15	o	133 of 220 res.: 88-220;	Cic1(14); Rlp7(9); rpL25(6); rpL8(6); Cl_D1-D5(6); Cl_Rlp7_Nop15_Cic1(23); ITS2(38);
Nop7	n	371 of 605 res.: 1-267; 351-396; 403-460;	Rlp7(28); Nop53(39); rpL25(2); rpL34(1); rpL8(3); Cl_D1-D5(3); Cl_D3(1); Cl_Rlp7_Nop15_Cic1(28); D1(14); H8(1); H9(6); H10(4); H15(3); D3(26); H51(1); H52(1); H52_ES19(11); H53(1); H54(6); H55(6);
Nsa2	r	230 of 261 res.: 2-74; 85-96; 117-261;	Mrt4(9); Nog1(13); Nog2(41); Rrs1(1); Rsa4(16); rpL9(7); Cl_Rpf2-Rrs1(1); D2(14); H39(3); H42(9); H44(2); D5(32); H74(1); H86(7); H89(13); H90(2); H91(5); H93(4); D6(9); H95(2); H97(7);
Nug1	s	53 of 520 res.: 1-36; 46-62;	Cgr1(3); rpL16(3); rpL20(8); rpL21(2); Cl_D2-D6(11); D0(4); H72(4); D2(24); H39(7); H40(2); H41(10); H42(5); D5(7); H89(2); H90(2); H91(3); D6(5); H97(5);
Rlp24	u	150 of 199 res.: 1-150;	Nog1(39); Tif6(15); rpL22(1); rpL23(11); rpL3(13); D4(2); H63a(2); D6(13); H96(7); H101(6);
Rlp7	t	287 of 322 res.: 15-105; 127-322;	Nop15(10); Nop7(26); Nop53(11); rpL25(1); rpL8(1); Cl_D1-D5(1); Cl_Rlp7_Nop15_Cic1(10); D1(3); H10(3); D3(3); H52_ES19(3); D5(3); H79_ES31b(3); ITS2(30);
Tif6	y	244 of 245 res.: 1-244;	Nog1(41); Rlp24(12); rpL23(16); rpL3(3); D6(3); H95(3);
Ybl028c	z	46 of 106 res.: 2-47;	rpL3(20); rpL9(2); D5(3); H91(3); D6(11); H95(7); H97(4);
Nog2	m	461 of 486 res.: 2-178; 189-472;	Nog1(30); Nsa2(42); Rpf2(26); Rrs1(7); Rsa4(13); rpL23(8); Cl_Rpf2-Rrs1(33); D2(8); H32(2); H37(1); H39(1); H43(4); D4(31); H62(4); H64(11); H67(4); H68(2); H69(2); H70(4); H71(4); D5(42); H74(5); H75(8); H80(1); H82(1); H83(1); H86(11); H89(4); H92(4); H93(7);
Nop53	q	147 of 455 res.: 203-272; 379-455;	Nop7(41); Rlp7(12); rpL25(11); rpL27(6); rpL8(2); Cl_D1-D5(2); Cl_D3(6); Cl_Rlp7_Nop15_Cic1(12); D1(6); H9(1); H10(5); D3(12); H52_ES19(8); H54(4); D5(11); H79_ES31(2); unk_ES31(1); H79_ES31b(8);
Rpf2	v	287 of 344 res.: 9-254; 260-300;	Nog2(34); Rrs1(42); Rsa4(2); rpL5(9); Cl_Rpf2-Rrs1(42); D4(14); H62(1); H67(5); H69(2); H70(3); H71(3); D5(14); H82(1); H83(3); H85(6); H86(3); H87(1); D7(8); 5S_H1(3); 5S_H5(5);
Rrs1	w	182 of 203 res.: 9-162; 174-201;	Nsa2(1); Nog2(7); Rpf2(50); Rsa4(13); rpL21(14); rpL5(4); Cl_Rpf2-Rrs1(50); D5(23); H80(6); H81(3); H82(6); H83(1); H86(5); H88(2);
Rsa4	x	413 of 515 res.: 2-25; 127-515;	Nog1(1); Nsa2(16); Nog2(18); Rpf2(2); Rrs1(11); rpL5(11); Cl_Rpf2-Rrs1(13); D4(1); H69(1); D5(2); H86(2);
Cgr1	5	51 of 120 res.: 42-92;	Nug1(3); rpL20(1); Cl_D2-D6(1); D2(4); H38a(1); H42(3);
rpL11	J	169 of 174 res.: 6-174;	rpL5(2); D5(20); H81(3); H83(3); H84(14); D7(16); 5S_H1(1); 5S_H2(4); 5S_H3(11);
rpL13	L	187 of 199 res.: 8-194;	rpL15(7); rpL28(19); rpL35(9); rpL36(9); rpL4(4); Cl_D1-D5(16); Cl_D1-D2(4); D1(39); H4(6); H11(4); H12(7); H13(11); H14(5); H16(2); H17(4); D2(23); H27(8); H28(8); H29(2); H31(4); H32(1); D5(3); H88(3);
rpL14	M	137 of 138 res.: 2-138;	rpL16(7); rpL20(12); rpL6(9); rpL9(11); Cl_D2-D6(28); ES7(7); H25_ES7b(7); D2(2); H41(2); D6(19); H98_ES39a(11); H98_ES39b(8);
rpL15	N	203 of 204 res.: 2-204;	rpL13(9); rpL35(6); rpL36(8); rpL4(5); rpL8(14); Cl_D1-D5(22); Cl_D1-D2(5); D1(80); H10(8); H11(19); H12(7); H13(7); H14(5); H15(12); H16(3); H21(17); H22(2); D2(8); H27(1); H28(4); H32(1); H35a(2); D3(5); H52(5); D4(4); H66(4); D5(16); H75(13); H76(1); H79(2);
rpL16	O	197 of 199 res.: 3-199;	Nug1(1); rpL14(7); rpL20(8); rpL3(7); rpL33(4); Cl_D2-D6(19); D0(6); H72(4); H73(2); D1(2); H25(2); D2(18); H41(18); D6(24); H94(5); H97(4); H98_ES39(2); H98_ES39a(10); H98_ES39b(3);
rpL17	P	177 of 184 res.: 2-156; 163-184;	rpL33(2); Cl_D2-D6(2); D0(18); H26(1); H26a(9); H61(3); H73(5); D1(18); H2(14); H24(4); ES7(3); H25_ES7(3); D2(4); H35(4); D3(7); H49a(2); H50(5); D6(15); H98_ES39(3); H98_ES39b(4); H99(4); H100(4);
rpL18	Q	134 of 186 res.: 15-148;	rpL28(4); rpL4(18); Cl_D1-D2(18); D2(30); H27(9); H28(1); H30(11); H31(3); H38(3); H45(3);
rpL19	R	156 of 189 res.: 2-157;	Nog1(3); D2(13); H34(9); H47(4); D3(31); H48(4); H50(1); H53(3); H56(4); H57(2); H58(9); H59(3); H60(5); D4(21); H62(5); H63(14); H64(2); D6(5); H96(5);
rpL2	A	212 of 254 res.: 2-213;	rpL43(25); rpL8(5); Cl_L2-L43(25); Cl_D1-D5(5); D2(17); H32(1); H33(7); H34(1); H35a(8); D3(8); H52_ES19(1); H55(3); unk_H55H56(4); D4(26); H65(3); H66(22); H67(1); D5(18); H74(2); H75(1); H79_ES31(4); H79_ES31a(3); unk_ES31(7); H93(1);
rpL20	S	171 of 172 res.: 2-172;	Nug1(11); Cgr1(1); rpL14(11); rpL16(12); rpL21(12); rpL4(4); rpL7(6); rpL9(4); Cl_D1-D2(10); Cl_D2-D6(23); ES7(9); H25_ES7b(9); D2(17); H38a(2); H41(8); H42(7); D6(8); H98_ES39a(8);
rpL21	T	116 of 160 res.: 32-45; 52-79; 83-156;	Nug1(2); Rrs1(6); rpL20(13); rpL4(1); rpL7(8); Cl_D1-D2(9); Cl_D2-D6(13); Cl_Rpf2-Rrs1(6); D2(17); H38(2); H38a(9); H38_ES12(6); D5(2); H81(2);
rpL22	U	101 of 121 res.: 11-111;	Nog1(11); Rlp24(1); D3(13); H56(1); H57(10); H59(2);
rpL23	V	136 of 137 res.: 2-137;	Rlp24(10); Tif6(21); Nog2(7); rpL3(6); D0(6); H61(6); D5(7); H90(1); H92(3); unk_H92H93(3); D6(14); H95(7); H96(7);
rpL25	X	141 of 142 res.: 2-142;	Nop15(7); Nop7(2); Rlp7(1); Nop53(10); rpL35(13); rpL39(4); rpL8(8); Cl_D1-D5(8); Cl_Rlp7_Nop15_Cic1(8); D1(29); H5(1); H6(2); H7(1); H8(1); H9(7); H10(15); H15(2); D3(18); H51(8); H52_ES19(6); H53(3); H54(1); D5(2); H79_ES31(2);
rpL26	Y	126 of 127 res.: 2-127;	rpL39(1); rpL4(1); Cl_D1-D2(1); D1(43); H4(6); H7(11); H18(3); H19(4); unk_H19H20(2); H20(10); H24(7);
rpL27	Z	135 of 136 res.: 2-136;	Nop53(6); rpL30(7); rpL34(12); rpL8(3); Cl_D1-D5(3); Cl_D3(19); D3(19); H54(4); H54_ES20a(8); H55(5); H58(2); D5(7); unk_ES31(2); H79_ES31b(5);
rpL28	a	93 of 149 res.: 57-149;	rpL13(17); rpL18(3); rpL36(6); Cl_D1-D5(6); Cl_D1-D2(3); D1(9); H12(2); H13(4); H21(1); H22(2); D2(11); H28(1); H29(6); H30(3); H31(1); D5(3); H88(3);
rpL3	B	386 of 387 res.: 2-387;	Nog1(10); Rlp24(13); Tif6(4); Ybl028c(16); rpL16(4); rpL23(7); Cl_D2-D6(4); D0(23); H61(11); H72(1); H73(11); D2(4); H35(3); H42(1); D5(15); H90(12); H91(2); H92(1); D6(72); H94(18); H95(5); H96(15); H97(2); H98(1); H98_ES39b(5); H99(4); H100(9); H101(13);
rpL30	c	97 of 105 res.: 9-105;	rpL27(8); rpL34(6); rpL43(3); Cl_L2-L43(3); Cl_D3(14); D3(5); H58(5); D5(2); unk_ES31(2);
rpL31	d	105 of 113 res.: 6-110;	Nog1(5); D0(4); H61(4); D2(8); H47(8); D3(1); H48(1); D6(22); H96(9); H100(1); H101(12);
rpL32	e	127 of 130 res.: 2-128;	rpL6(9); Cl_D2-D6(9); D0(8); H25a(4); H26(3); H72(1); D1(5); H25(5); ES7(2); H25_ES7a(1); H25_ES7b(1); D2(38); H36(7); H40(5); H41(3); H45(3); H46(20);
rpL33	f	106 of 107 res.: 2-107;	rpL16(3); rpL17(3); rpL6(16); Cl_D2-D6(19); D1(13); H25(13); ES7(8); H25_ES7(4); H25_ES7b(4); D2(14); H40(3); H41(11); D6(22); H98(5); H98_ES39(10); H98_ES39a(3); H98_ES39b(4);
rpL34	g	112 of 121 res.: 2-113;	Nop7(1); rpL27(10); rpL30(4); Cl_D3(14); D2(2); H33(2); D3(63); H48(2); H49(8); unk_H49b(2); H51(3); H52(3); H53(7); H54(2); H54_ES20a(5); H55(14); H56(5); H58(12); D5(5); unk_ES31(5);
rpL35	h	119 of 120 res.: 2-120;	rpL13(20); rpL15(5); rpL25(12); rpL37(3); Cl_D1-D5(5); D1(38); H4(5); H6(4); H7(9); H10(4); H14(2); H15(9); H17(4); H18(1);
rpL36	i	99 of 100 res.: 2-100;	rpL13(11); rpL15(7); rpL28(5); rpL8(6); Cl_D1-D5(13); D1(21); H12(2); H16(7); H21(9); H22(3); D4(2); H68(2); D5(1); H76(1);
rpL37	j	85 of 88 res.: 2-86;	rpL35(2); rpL39(3); rpL4(1); Cl_D1-D2(1); D1(36); H4(5); H5(8); H6(3); H7(4); H8(1); H11(4); H18(3); H23(8); D2(16); H32(4); H33(8); H35(2); H35a(2); D3(7); H49a(4); unk_H49b(3); D4(2); H65(2);
rpL38	k	77 of 78 res.: 2-78;	D3(12); H53(1); H54(4); H58(7);
rpL39	l	50 of 51 res.: 2-51;	rpL25(4); rpL26(1); rpL37(3); D1(16); H2(2); H5(1); H6(6); H7(1); H8(2); H23(4); D3(22); H49a(4); unk_H49b(7); H50(6); H51(4); H52(1);
rpL4	C	361 of 362 res.: 2-362;	rpL13(3); rpL15(4); rpL18(19); rpL20(3); rpL21(1); rpL26(2); rpL37(2); rpL7(22); Cl_D1-D5(4); Cl_D1-D2(41); Cl_D2-D6(3); D0(8); H26(8); D1(31); H3(1); H4(10); H19(1); unk_H19H20(5); H20(3); H23(11); ES7(22); H25_ES7b(14); H25_ES7c(8); D2(49); H27(10); H28(10); H32(6); H45(6); H46(17); D5(3); H74(3);
rpL43	p	91 of 92 res.: 2-92;	rpL2(26); rpL30(4); Cl_L2-L43(26); Cl_D3(4); D2(15); H34(15); D3(9); unk_H55H56(3); H56(1); H58(5); D4(8); H62(3); H64(2); H67(3); D5(1); unk_ES31(1);
rpL5	D	261 of 297 res.: 10-117; 133-285;	Rpf2(12); Rrs1(4); Rsa4(13); rpL11(2); Cl_Rpf2-Rrs1(16); D5(12); H83(5); H84(2); H87(5); D7(45); 5S_H1(20); 5S_H2(11); 5S_H3(14);
rpL6	E	156 of 176 res.: 2-109; 129-176;	rpL14(6); rpL32(9); rpL33(13); Cl_D2-D6(28); ES7(20); H25_ES7(7); H25_ES7b(8); H25_ES7c(5); D2(6); H45(2); H46(4); D6(14); H98_ES39(3); H98_ES39a(2); H98_ES39b(9);
rpL7	F	222 of 244 res.: 23-244;	rpL20(8); rpL21(8); rpL4(17); Cl_D1-D2(17); Cl_D2-D6(8); ES7(14); H25_ES7b(11); H25_ES7c(3); D2(30); H38(8); H38a(1); H39(2); H40(5); H41(9); H45(5);
rpL8	G	233 of 256 res.: 24-256;	Cic1(3); Nop15(5); Nop7(2); Rlp7(1); Nop53(2); rpL15(15); rpL2(8); rpL25(7); rpL27(5); rpL36(3); Cl_L2-L43(8); Cl_D1-D5(18); Cl_D3(5); Cl_Rlp7_Nop15_Cic1(9); D1(20); H10(8); H15(11); H17(1); D3(3); H52_ES19(3); D5(23); H76(2); H79(4); H79_ES31(9); H79_ES31a(2); unk_ES31(2); H79_ES31b(4); ITS2(4);
rpL9	H	191 of 191 res.: 1-191;	Mrt4(1); Nsa2(6); Ybl028c(1); rpL14(9); rpL20(6); Cl_D2-D6(15); D2(3); H42(3); D5(6); H91(6); D6(22); H95(7); H97(10); H98_ES39a(5);
Cl_L2-L43	A,p		rpL30(4); rpL8(5); Cl_D1-D5(5); Cl_D3(4); D2(31); H32(1); H33(7); H34(15); H35a(8); D3(15); H52_ES19(1); H55(3); unk_H55H56(5); H56(1); H58(5); D4(34); H62(3); H64(2); H65(3); H66(22); H67(4); D5(18); H74(2); H75(1); H79_ES31(4); H79_ES31a(3); unk_ES31(7); H93(1);
Cl_D1-D5	G,N,i		Cic1(3); Nop15(5); Nop7(2); Rlp7(1); Nop53(2); rpL13(20); rpL2(8); rpL25(7); rpL27(5); rpL28(5); rpL35(6); rpL4(5); Cl_L2-L43(8); Cl_D1-D2(5); Cl_D3(5); Cl_Rlp7_Nop15_Cic1(9); D1(112); H10(16); H11(19); H12(9); H13(7); H14(5); H15(20); H16(7); H17(1); H21(23); H22(5); D2(8); H27(1); H28(4); H32(1); H35a(2); D3(8); H52(5); H52_ES19(3); D4(6); H66(4); H68(2); D5(40); H75(13); H76(4); H79(6); H79_ES…
Cl_D1-D2	Q,C,F		rpL13(3); rpL15(4); rpL20(11); rpL21(9); rpL26(2); rpL28(4); rpL37(2); Cl_D1-D5(4); Cl_D2-D6(11); D0(8); H26(8); D1(31); H3(1); H4(10); H19(1); unk_H19H20(5); H20(3); H23(11); ES7(29); H25_ES7b(21); H25_ES7c(8); D2(104); H27(17); H28(11); H30(11); H31(3); H32(6); H38(11); H38a(1); H39(2); H40(5); H41(9); H45(11); H46(17); D5(3); H74(3);
Cl_D2-D6	S,M,E,O,f,e		Nug1(12); Cgr1(1); rpL17(3); rpL21(12); rpL3(7); rpL4(4); rpL7(6); rpL9(13); Cl_D1-D2(10); D0(14); H25a(4); H26(3); H72(5); H73(2); D1(18); H25(18); ES7(42); H25_ES7a(1); H25_ES7(11); H25_ES7b(25); H25_ES7c(5); D2(92); H36(7); H38a(2); H40(8); H41(40); H42(7); H45(5); H46(23); D6(70); H94(5); H97(4); H98(5); H98_ES39(11); H98_ES39a(25); H98_ES39b(20);
Cl_D3	g,Z,c		Nop7(1); Nop53(6); rpL43(3); rpL8(3); Cl_L2-L43(3); Cl_D1-D5(3); D2(2); H33(2); D3(83); H48(2); H49(8); unk_H49b(2); H51(3); H52(3); H53(7); H54(6); H54_ES20a(10); H55(18); H56(5); H58(19); D5(11); unk_ES31(6); H79_ES31b(5);
Cl_Rpf2-Rrs1	v,w		Nsa2(1); Nog2(41); Rsa4(15); rpL21(14); rpL5(11); D4(14); H62(1); H67(5); H69(2); H70(3); H71(3); D5(37); H80(6); H81(3); H82(7); H83(4); H85(6); H86(8); H87(1); H88(2); D7(8); 5S_H1(3); 5S_H5(5);
Cl_Rlp7_Nop15_Cic1	t,o,K		Nop7(26); Nop53(11); rpL25(6); rpL8(9); Cl_D1-D5(9); D1(3); H10(3); D3(3); H52_ES19(3); D5(3); H79_ES31b(3); ITS2(96);

## Sheet: Nog1TAP-E
name	chain	modeled_residues	mapped_contacts
Brx1	A	198 of 291 res.: 28-67; 71-197; 209-239;	Ebp2(43); Erb1(20); rpL36(5); Cl_D1-D5(5); Cl_Ebp2_Brx1(43); Cl_Erb1_Ytm1(20); D1(6); H21(2); H22(4);
Cic1	K	257 of 376 res.: 31-51; 66-301;	Has1(11); Nop15(14); rpL8(2); Cl_D1-D5(2); Cl_Rlp7_Nop15_Cic1(14); ITS2(52);
Ebp2	J	145 of 427 res.: 196-340;	Brx1(45); Erb1(12); Nsa2(3); Cl_Ebp2_Brx1(45); Cl_Erb1_Ytm1(12); D2(9); H37(4); H39(5); D5(7); H74(7);
Erb1	m	645 of 807 res.: 125-534; 573-807;	Brx1(18); Ebp2(6); Has1(8); Noc3(9); Nop16(4); Nop7(71); Rlp7(15); Spb1(26); Ytm1(14); rpL27(7); rpL36(15); rpL38(8); rpL8(14); Cl_D1-D5(29); Cl_D3(7); Cl_Rlp7_Nop15_Cic1(15); Cl_Ebp2_Brx1(24); Cl_Erb1_Ytm1(14); D1(20); H9(1); H15(9); H16(5); H17(5); D3(19); H52_ES19(2); H54(6); H54_ES20a(5); H55(2); H58(4);
Has1	D	437 of 505 res.: 42-252; 264-489;	Cic1(10); Erb1(9); Nop16(4); rpL13(1); rpL8(2); Cl_D1-D5(2); Cl_Rlp7_Nop15_Cic1(10); Cl_Erb1_Ytm1(9); D1(8); H16(8); ITS2(2);
Mrt4	W	232 of 236 res.: 3-234;	Nsa2(8); rpL9(2); D2(31); H42(17); H43(4); unk_H43H44(4); H44(6); D6(2); H97(2);
Nip7	l	174 of 181 res.: 1-174;	Noc3(1); Nop2(17); Nsa2(4); Cl_Nop2_Nip7(17); D2(5); H35(5); D5(14); H74(6); H75(4); H93(4);
Noc3	I	409 of 663 res.: 132-150; 155-197; 211-236; 242-304; 308-347; 362-436; 439-462; 467-485; 495-519; 526-600;	Erb1(8); Nip7(1); Spb1(4); rpL34(2); Cl_D3(2); Cl_Erb1_Ytm1(8); Cl_Nop2_Nip7(1); D2(1); H35a(1); D3(14); H55(7); unk_H55H56(3); H56(4);
Nog1	b	421 of 647 res.: 1-225; 232-288; 301-342; 374-470;	Nsa2(9); Rlp24(26); Tif6(26); rpL3(10); D2(4); H39(1); H42(1); H43(1); H44(1); D5(19); H89(8); H90(2); H91(8); unk_H92H93(1); D6(4); H95(4);
Nop15	o	133 of 220 res.: 88-220;	Cic1(19); Rlp7(8); rpL25(5); rpL8(5); Cl_D1-D5(5); Cl_Rlp7_Nop15_Cic1(27); ITS2(36);
Nop16	v	130 of 231 res.: 3-66; 155-167; 175-227;	Erb1(5); Has1(5); rpL13(15); rpL26(3); rpL35(3); rpL37(9); rpL8(1); Cl_D1-D5(1); Cl_Erb1_Ytm1(5); D1(25); H4(6); H6(2); H16(4); H17(8); H18(3); H23(2); D2(7); H28(7);
Nop2	q	305 of 618 res.: 227-265; 270-309; 318-463; 471-550;	Nip7(17); Cl_Nop2_Nip7(17); D5(4); H75(4);
Nop7	n	411 of 605 res.: 1-267; 352-394; 405-460; 550-594;	Erb1(60); Rlp7(27); rpL25(3); rpL34(1); rpL8(6); Cl_D1-D5(6); Cl_D3(1); Cl_Rlp7_Nop15_Cic1(27); Cl_Erb1_Ytm1(60); D1(15); H9(6); H10(6); H15(3); D3(33); H51(1); H52(1); H52_ES19(11); H53(1); H54(15); H55(4);
Nsa2	r	159 of 261 res.: 2-74; 154-157; 163-225; 242-260;	Ebp2(2); Mrt4(9); Nip7(6); Nog1(14); rpL9(6); Cl_Ebp2_Brx1(2); Cl_Nop2_Nip7(6); D2(13); H39(1); H42(10); H44(2); D5(16); H74(4); H89(8); H91(4); D6(9); H95(3); H97(6);
Nug1	s	31 of 520 res.: 6-36;	D0(4); H72(4); D2(19); H39(7); H40(2); H41(6); H42(4); D5(2); H89(2);
Rlp24	u	116 of 199 res.: 1-116;	Nog1(24); Spb1(9); Tif6(11); rpL23(9); rpL3(14); D6(13); H96(6); H101(7);
Rlp7	t	286 of 322 res.: 12-105; 127-218; 223-322;	Erb1(21); Nop15(10); Nop7(23); rpL25(1); rpL27(2); rpL8(1); Cl_D1-D5(1); Cl_D3(2); Cl_Rlp7_Nop15_Cic1(10); Cl_Erb1_Ytm1(21); D1(3); H10(3); D3(8); H52_ES19(5); H54(3); ITS2(34);
Spb1	w	198 of 841 res.: 254-265; 269-272; 281-296; 301-310; 313-329; 639-727; 732-753; 793-797; 816-838;	Erb1(21); Noc3(5); Rlp24(6); Tif6(1); rpL15(10); rpL36(6); rpL4(5); rpL8(7); Cl_D1-D5(23); Cl_D1-D2(5); Cl_Erb1_Ytm1(21); D0(6); H25a(4); H26(1); H73(1); D1(4); H21(4); D2(9); H32(2); H35(2); H35a(5); D5(3); H93(3);
Tif6	y	225 of 245 res.: 1-225;	Nog1(21); Rlp24(11); Spb1(2); rpL23(15); rpL3(3); D6(2); H95(2);
Ytm1	p	298 of 460 res.: 94-174; 197-244; 275-359; 367-420; 424-453;	Erb1(13); Cl_Erb1_Ytm1(13);
rpL13	L	118 of 199 res.: 12-129;	Has1(1); Nop16(11); rpL15(8); rpL35(10); rpL4(4); Cl_D1-D5(8); Cl_D1-D2(4); D1(30); H4(6); H11(4); H12(6); H13(7); H14(4); H16(1); H17(1); H22(1); D2(14); H27(4); H28(9); H32(1);
rpL14	M	133 of 138 res.: 3-25; 29-138;	rpL16(7); rpL20(12); rpL6(10); rpL9(10); Cl_D2-D6(29); ES7(7); H25_ES7b(7); D2(2); H41(2); D6(20); H98_ES39a(13); H98_ES39b(7);
rpL15	N	182 of 204 res.: 2-70; 92-204;	Spb1(10); rpL13(9); rpL35(4); rpL36(7); rpL4(5); rpL8(14); Cl_D1-D5(21); Cl_D1-D2(5); D1(70); H10(10); H11(13); H12(8); H13(7); H14(4); H15(11); H16(3); H21(13); H22(1); D2(5); H27(1); H28(4); D3(6); H52(6);
rpL16	O	197 of 199 res.: 3-199;	rpL14(8); rpL20(8); rpL3(1); rpL33(5); Cl_D2-D6(21); D0(7); H72(5); H73(2); D1(3); H25(3); D2(18); H41(17); H42(1); D5(1); H90(1); D6(28); H94(5); H97(6); H98_ES39(2); H98_ES39a(12); H98_ES39b(3);
rpL17	P	161 of 184 res.: 2-5; 10-129; 138-154; 165-184;	rpL33(2); Cl_D2-D6(2); D0(15); H26a(8); H61(3); H73(4); D1(16); H2(12); H24(4); ES7(4); H25_ES7(4); D3(3); H50(3); D6(15); H98_ES39(3); H98_ES39b(3); H99(5); H100(4);
rpL18	Q	125 of 186 res.: 20-144;	rpL4(15); Cl_D1-D2(15); D2(26); H27(8); H28(1); H30(9); H31(2); H38(3); H45(3);
rpL19	R	115 of 189 res.: 2-59; 89-145;	D2(13); H34(8); H47(5); D3(27); H48(4); H50(3); H53(4); H56(3); H57(1); H58(9); H59(1); H60(2); D6(2); H96(2);
rpL20	S	170 of 172 res.: 3-172;	rpL14(16); rpL16(16); rpL4(3); rpL7(6); rpL9(5); Cl_D1-D2(9); Cl_D2-D6(32); ES7(10); H25_ES7b(10); D2(16); H41(8); H42(8); D6(8); H98_ES39a(8);
rpL22	U	98 of 121 res.: 11-108;	D3(16); H57(14); H59(2);
rpL23	V	134 of 137 res.: 4-137;	Rlp24(9); Tif6(23); rpL3(4); D0(6); H61(6); D5(5); H92(2); unk_H92H93(3); D6(12); H95(5); H96(7);
rpL25	X	135 of 142 res.: 2-23; 30-142;	Nop15(6); Nop7(2); Rlp7(1); rpL35(13); rpL8(2); Cl_D1-D5(2); Cl_Rlp7_Nop15_Cic1(7); D1(25); H5(1); H6(1); H7(2); H9(6); H10(15); D3(20); unk_H49b(1); H51(9); H52_ES19(5); H53(4); H54(1);
rpL26	Y	126 of 127 res.: 2-127;	Nop16(5); rpL4(2); Cl_D1-D2(2); D1(43); H4(5); H7(11); H18(4); H19(5); unk_H19H20(2); H20(10); H24(6);
rpL27	Z	135 of 136 res.: 2-136;	Erb1(9); Rlp7(2); rpL30(7); rpL34(11); Cl_D3(18); Cl_Rlp7_Nop15_Cic1(2); Cl_Erb1_Ytm1(9); D3(17); H54(3); H54_ES20a(7); H55(5); H58(2);
rpL3	B	335 of 387 res.: 12-227; 269-387;	Nog1(10); Rlp24(13); Tif6(5); rpL16(1); rpL23(4); Cl_D2-D6(1); D0(2); H73(2); D6(76); H94(19); H95(4); H96(12); H97(2); H98(2); H98_ES39b(5); H99(5); H100(11); H101(16);
rpL30	c	97 of 105 res.: 9-105;	rpL27(6); rpL34(5); Cl_D3(11); D3(6); H58(6);
rpL31	d	101 of 113 res.: 6-81; 88-112;	D0(2); H61(2); D2(6); H47(6); D3(1); H48(1); D6(21); H96(10); H100(1); H101(10);
rpL32	e	118 of 130 res.: 4-35; 41-126;	D0(6); H25a(2); H26(3); H72(1); D1(6); H2(1); H25(5); ES7(2); H25_ES7a(2); D2(32); H36(5); H40(4); H41(3); H45(3); H46(17);
rpL33	f	106 of 107 res.: 2-107;	rpL16(4); rpL17(3); rpL6(13); Cl_D2-D6(17); D1(12); H25(12); ES7(5); H25_ES7(2); H25_ES7b(3); D2(13); H40(3); H41(10); D6(20); H98(5); H98_ES39(8); H98_ES39a(3); H98_ES39b(4);
rpL34	g	99 of 121 res.: 9-35; 42-113;	Noc3(1); Nop7(1); rpL27(10); rpL30(4); Cl_D3(14); D2(3); H33(3); D3(49); H49(4); unk_H49b(1); H51(2); H52(4); H53(6); H54(3); H54_ES20a(4); H55(11); H56(3); H58(11);
rpL35	h	117 of 120 res.: 4-120;	Nop16(4); rpL13(15); rpL15(6); rpL25(11); rpL37(2); Cl_D1-D5(6); D1(33); H4(4); H6(1); H7(8); H10(3); H14(2); H15(9); H17(4); H18(2);
rpL36	i	67 of 100 res.: 34-100;	Brx1(6); Erb1(15); Spb1(6); rpL15(8); rpL8(5); Cl_D1-D5(13); Cl_Ebp2_Brx1(6); Cl_Erb1_Ytm1(15); D1(9); H15(1); H16(1); H21(7);
rpL37	j	73 of 88 res.: 14-86;	Nop16(6); rpL35(2); rpL4(1); Cl_D1-D2(1); D1(37); H4(5); H5(6); H6(3); H7(5); H8(1); H11(6); H18(2); H23(9); D2(7); H32(4); H33(3);
rpL38	k	74 of 78 res.: 2-32; 36-78;	Erb1(7); Cl_Erb1_Ytm1(7); D3(9); H53(1); H54(3); H58(5);
rpL4	C	355 of 362 res.: 2-77; 82-360;	Spb1(4); rpL13(3); rpL15(4); rpL18(17); rpL20(2); rpL26(3); rpL37(2); rpL7(18); Cl_D1-D5(4); Cl_D1-D2(35); Cl_D2-D6(2); D0(8); H26(8); D1(27); H3(1); H4(10); unk_H19H20(5); H23(11); ES7(20); H25_ES7b(12); H25_ES7c(8); D2(50); H27(10); H28(10); H32(6); H45(7); H46(17);
rpL6	E	141 of 176 res.: 17-109; 129-176;	rpL14(5); rpL33(11); Cl_D2-D6(16); ES7(20); H25_ES7(7); H25_ES7b(10); H25_ES7c(3); D6(16); H98_ES39(2); H98_ES39a(4); H98_ES39b(10);
rpL7	F	222 of 244 res.: 23-244;	rpL20(8); rpL4(19); Cl_D1-D2(19); Cl_D2-D6(8); ES7(13); H25_ES7b(10); H25_ES7c(3); D2(26); H38(7); H38a(1); H39(2); H40(4); H41(8); H45(4);
rpL8	G	184 of 256 res.: 50-119; 125-238;	Cic1(2); Erb1(17); Has1(2); Nop15(6); Nop16(1); Nop7(3); Rlp7(1); Spb1(6); rpL15(13); rpL25(3); rpL36(3); Cl_D1-D5(16); Cl_Rlp7_Nop15_Cic1(9); Cl_Erb1_Ytm1(17); D1(23); H10(10); H15(13); D3(3); H52_ES19(3); ITS2(8);
rpL9	H	190 of 191 res.: 1-190;	Mrt4(3); Nsa2(6); rpL14(7); rpL20(6); Cl_D2-D6(13); D2(4); H42(4); D5(7); H91(7); D6(26); H95(9); H97(11); H98_ES39a(6);
Cl_D1-D5	G,N,i		Brx1(6); Cic1(2); Erb1(26); Has1(2); Nop15(6); Nop16(1); Nop7(3); Rlp7(1); Spb1(19); rpL13(9); rpL25(3); rpL35(4); rpL4(5); Cl_D1-D2(5); Cl_Rlp7_Nop15_Cic1(9); Cl_Ebp2_Brx1(6); Cl_Erb1_Ytm1(26); D1(96); H10(20); H11(13); H12(8); H13(7); H14(4); H15(22); H16(3); H21(18); H22(1); D2(5); H27(1); H28(4); D3(9); H52(6); H52_ES19(3); ITS2(8);
Cl_D1-D2	Q,C,F		Spb1(4); rpL13(3); rpL15(4); rpL20(10); rpL26(3); rpL37(2); Cl_D1-D5(4); Cl_D2-D6(10); D0(8); H26(8); D1(27); H3(1); H4(10); unk_H19H20(5); H23(11); ES7(27); H25_ES7b(19); H25_ES7c(8); D2(97); H27(16); H28(11); H30(9); H31(2); H32(6); H38(10); H38a(1); H39(2); H40(4); H41(8); H45(11); H46(17);
Cl_D2-D6	S,M,E,O,f,e		rpL17(3); rpL3(1); rpL4(3); rpL7(6); rpL9(14); Cl_D1-D2(9); D0(13); H25a(2); H26(3); H72(6); H73(2); D1(18); H2(1); H25(17); ES7(38); H25_ES7a(2); H25_ES7(7); H25_ES7b(26); H25_ES7c(3); D2(80); H36(5); H40(7); H41(39); H42(9); H45(3); H46(17); D5(1); H90(1); D6(73); H94(5); H97(6); H98(5); H98_ES39(10); H98_ES39a(28); H98_ES39b(19);
Cl_D3	g,Z,c		Erb1(9); Noc3(1); Nop7(1); Rlp7(2); Cl_Rlp7_Nop15_Cic1(2); Cl_Erb1_Ytm1(9); D2(3); H33(3); D3(70); H49(4); unk_H49b(1); H51(2); H52(4); H53(6); H54(6); H54_ES20a(10); H55(15); H56(3); H58(19);
Cl_Rlp7_Nop15_Cic1	t,o,K		Erb1(21); Has1(11); Nop7(23); rpL25(6); rpL27(2); rpL8(8); Cl_D1-D5(8); Cl_D3(2); Cl_Erb1_Ytm1(21); D1(3); H10(3); D3(8); H52_ES19(5); H54(3); ITS2(92);
Cl_Ebp2_Brx1	J,A		Erb1(30); Nsa2(3); rpL36(5); Cl_D1-D5(5); Cl_Erb1_Ytm1(30); D1(6); H21(2); H22(4); D2(9); H37(4); H39(5); D5(7); H74(7);
Cl_Erb1_Ytm1	m,p		Brx1(18); Ebp2(6); Has1(8); Noc3(9); Nop16(4); Nop7(71); Rlp7(15); Spb1(26); rpL27(7); rpL36(15); rpL38(8); rpL8(14); Cl_D1-D5(29); Cl_D3(7); Cl_Rlp7_Nop15_Cic1(15); Cl_Ebp2_Brx1(24); D1(20); H9(1); H15(9); H16(5); H17(5); D3(19); H52_ES19(2); H54(6); H54_ES20a(5); H55(2); H58(4);
Cl_Nop2_Nip7	q,l		Noc3(1); Nsa2(4); D2(5); H35(5); D5(17); H74(6); H75(7); H93(4);

## Sheet: Nog1TAP-F
name	chain	modeled_residues	mapped_contacts
Brx1	A	142 of 291 res.: 28-34; 38-67; 71-115; 132-191;	rpL36(4); Cl_D1-D5(4); D1(13); H13(2); H21(7); H22(4);
Cic1	K	257 of 376 res.: 31-51; 66-301;	Has1(12); Nop15(16); rpL8(1); Cl_D1-D5(1); Cl_Rlp7_Nop15_Cic1(16); ITS2(56);
Erb1	m	161 of 807 res.: 239-399;	Has1(6); Nop16(2); Nop7(47); Rlp7(4); rpL36(7); rpL8(17); Cl_D1-D5(24); Cl_Rlp7_Nop15_Cic1(4); D1(18); H15(9); H16(4); H17(5);
Has1	D	437 of 505 res.: 42-252; 264-489;	Cic1(10); Erb1(7); Nop16(4); rpL13(2); rpL36(1); rpL8(2); Cl_D1-D5(3); Cl_Rlp7_Nop15_Cic1(10); D1(6); H16(6); ITS2(2);
Mak16	3	173 of 306 res.: 2-174;	Nsa1(5); Rpf1(20); Rrp1(5); rpL17(2); rpL18(3); rpL32(18); rpL4(17); rpL6(7); rpL7(4); Cl_D1-D2(24); Cl_D2-D6(25); Cl_Rpf1_Nsa1(25); D1(5); H2(1); H19(2); H24(2); ES7(13); H25_ES7a(13); D2(15); H45(6); H46(9);
Mrt4	W	172 of 236 res.: 20-77; 84-96; 100-129; 132-150; 154-157; 169-181; 185-189; 197-226;	Nsa2(2); rpL9(3); D2(15); H42(8); H43(3); unk_H43H44(4);
Nog1	b	421 of 647 res.: 1-225; 232-288; 301-342; 374-470;	Nsa2(7); Rlp24(29); Tif6(28); rpL3(11); D2(3); H39(1); H43(1); H44(1); D5(12); H89(5); H91(7); D6(4); H95(4);
Nop15	o	133 of 220 res.: 88-220;	Cic1(19); Rlp7(8); rpL8(5); Cl_D1-D5(5); Cl_Rlp7_Nop15_Cic1(27); ITS2(34);
Nop16	v	130 of 231 res.: 3-66; 155-167; 175-227;	Erb1(3); Has1(4); rpL13(19); rpL26(3); rpL35(3); rpL37(6); rpL8(1); Cl_D1-D5(1); D1(28); H4(7); H6(3); H16(3); H17(8); H18(4); H23(3); D2(7); H28(7);
Nop7	n	331 of 605 res.: 15-43; 62-109; 113-267; 352-394; 405-460;	Erb1(37); Rlp7(21); rpL8(6); Cl_D1-D5(6); Cl_Rlp7_Nop15_Cic1(21); D1(9); H9(1); H10(5); H15(3);
Nsa1	5	385 of 463 res.: 1-77; 101-147; 151-197; 203-416;	Mak16(6); Rpf1(17); Cl_Rpf1_Nsa1(17); D1(4); H19(4); ES7(8); H25_ES7a(8);
Nsa2	r	68 of 261 res.: 2-41; 45-72;	Mrt4(3); Nog1(8); rpL9(7); D2(12); H41(1); H42(10); H44(1); D5(6); H89(2); H91(4); D6(6); H95(1); H97(5);
Rlp24	u	116 of 199 res.: 1-116;	Nog1(29); Tif6(12); rpL23(7); rpL3(13); D6(14); H96(4); H101(10);
Rlp7	t	244 of 322 res.: 53-105; 127-317;	Erb1(3); Nop15(9); Nop7(20); rpL8(1); Cl_D1-D5(1); Cl_Rlp7_Nop15_Cic1(9); D1(3); H10(3); ITS2(32);
Rpf1	x	267 of 295 res.: 11-66; 78-180; 187-294;	Mak16(15); Nsa1(17); rpL17(5); rpL26(1); rpL32(1); Cl_D2-D6(1); Cl_Rpf1_Nsa1(17); D1(26); H2(2); H3(1); H6(2); H19(2); H23(3); H24(15); H25(1); ES7(5); H25_ES7a(4); H25_ES7(1); D6(2); H98(2);
Rrp1	4	217 of 278 res.: 5-185; 210-214; 216-218; 220-247;	Mak16(6); rpL18(5); rpL4(14); rpL7(7); Cl_D1-D2(26); ES7(4); H25_ES7a(4); D2(2); H30(1); H45(1);
Tif6	y	225 of 245 res.: 1-225;	Nog1(23); Rlp24(12); rpL23(13); rpL3(3); D6(3); H95(3);
rpL13	L	108 of 199 res.: 22-129;	Has1(1); Nop16(14); rpL15(5); rpL35(11); rpL4(4); Cl_D1-D5(5); Cl_D1-D2(4); D1(24); H4(4); H12(6); H13(5); H14(5); H16(2); H17(1); H22(1); D2(9); H28(9);
rpL14	M	127 of 138 res.: 11-137;	rpL16(8); rpL20(11); rpL6(8); rpL9(3); Cl_D2-D6(27); ES7(7); H25_ES7b(7); D2(3); H41(3); D6(17); H98_ES39a(12); H98_ES39b(5);
rpL15	N	177 of 204 res.: 2-69; 96-204;	rpL13(6); rpL35(4); rpL36(9); rpL4(3); rpL8(11); Cl_D1-D5(20); Cl_D1-D2(3); D1(63); H10(8); H11(12); H12(7); H13(5); H14(4); H15(12); H16(2); H21(11); H22(2); D2(5); H27(1); H28(4);
rpL16	O	197 of 199 res.: 3-199;	rpL14(9); rpL20(6); rpL3(4); rpL33(4); Cl_D2-D6(19); D0(6); H72(4); H73(2); D1(2); H25(2); D2(18); H41(18); D6(23); H94(5); H97(3); H98_ES39(2); H98_ES39a(9); H98_ES39b(4);
rpL17	P	137 of 184 res.: 10-124; 140-161;	Mak16(2); Rpf1(6); Cl_Rpf1_Nsa1(6); D0(12); H26a(7); H61(1); H73(4); D1(14); H2(9); H24(5); D6(6); H98(3); H99(1); H100(2);
rpL18	Q	131 of 186 res.: 15-145;	Mak16(3); Rrp1(5); rpL4(15); Cl_D1-D2(15); D2(26); H27(8); H28(1); H30(9); H31(2); H38(3); H45(3);
rpL20	S	170 of 172 res.: 3-172;	rpL14(16); rpL16(11); rpL7(8); rpL9(5); Cl_D1-D2(8); Cl_D2-D6(27); ES7(8); H25_ES7b(8); D2(16); H41(10); H42(6); D6(7); H98_ES39a(7);
rpL23	V	50 of 137 res.: 84-95; 100-137;	Rlp24(8); Tif6(16); rpL3(4); D6(3); H96(3);
rpL26	Y	125 of 127 res.: 2-126;	Nop16(5); Rpf1(1); rpL4(1); Cl_D1-D2(1); Cl_Rpf1_Nsa1(1); D1(42); H4(6); H7(10); H18(3); H19(3); unk_H19H20(2); H20(11); H24(7);
rpL3	B	333 of 387 res.: 12-225; 269-387;	Nog1(11); Rlp24(11); Tif6(6); rpL16(2); rpL23(2); Cl_D2-D6(2); D0(4); H73(4); D6(70); H94(17); H95(3); H96(13); H97(2); H98_ES39b(6); H99(5); H100(10); H101(14);
rpL32	e	123 of 130 res.: 6-128;	Mak16(18); Rpf1(2); rpL6(1); Cl_D2-D6(1); Cl_Rpf1_Nsa1(2); D0(7); H25a(4); H26(2); H72(1); D1(7); H2(1); H25(6); ES7(3); H25_ES7a(3); D2(36); H36(7); H40(3); H41(4); H45(3); H46(19);
rpL33	f	106 of 107 res.: 2-107;	rpL16(3); rpL6(15); Cl_D2-D6(18); D1(10); H25(10); ES7(6); H25_ES7(2); H25_ES7b(4); D2(13); H40(4); H41(9); D6(12); H98_ES39(7); H98_ES39a(2); H98_ES39b(3);
rpL35	h	118 of 120 res.: 3-120;	Nop16(3); rpL13(14); rpL15(6); rpL37(2); Cl_D1-D5(6); D1(33); H4(5); H6(2); H7(10); H10(4); H14(2); H15(7); H17(2); H18(1);
rpL36	i	70 of 100 res.: 29-98;	Brx1(5); Erb1(8); Has1(1); rpL15(8); rpL8(5); Cl_D1-D5(13); Cl_Ebp2_Brx1(5); D1(13); H15(1); H16(3); H21(8); H22(1);
rpL37	j	71 of 88 res.: 15-85;	Nop16(4); rpL35(2); rpL4(1); Cl_D1-D2(1); D1(30); H4(5); H5(6); H6(3); H7(4); H11(3); H18(1); H23(8); D2(6); H32(4); H33(2);
rpL4	C	343 of 362 res.: 2-344;	Mak16(15); Rrp1(13); rpL13(3); rpL15(4); rpL18(18); rpL26(1); rpL37(1); rpL7(15); Cl_D1-D5(4); Cl_D1-D2(33); D0(7); H26(7); D1(31); H3(1); H4(10); unk_H19H20(5); H20(4); H23(11); ES7(19); H25_ES7b(11); H25_ES7c(8); D2(49); H27(8); H28(11); H32(6); H45(7); H46(17);
rpL6	E	151 of 176 res.: 7-109; 129-176;	Mak16(6); rpL14(7); rpL32(2); rpL33(12); Cl_D2-D6(21); ES7(19); H25_ES7a(2); H25_ES7(7); H25_ES7b(6); H25_ES7c(4); D6(17); H98_ES39(3); H98_ES39a(4); H98_ES39b(10);
rpL7	F	241 of 244 res.: 4-244;	Mak16(1); Rrp1(7); rpL20(9); rpL4(12); Cl_D1-D2(12); Cl_D2-D6(9); ES7(14); H25_ES7b(11); H25_ES7c(3); D2(30); H38(8); H38a(2); H39(1); H40(4); H41(8); H45(7);
rpL8	G	158 of 256 res.: 70-119; 126-233;	Cic1(2); Erb1(22); Has1(1); Nop15(5); Nop16(1); Nop7(4); Rlp7(1); rpL15(10); rpL36(2); Cl_D1-D5(12); Cl_Rlp7_Nop15_Cic1(8); D1(19); H10(7); H15(12); ITS2(8);
rpL9	H	156 of 191 res.: 1-7; 17-28; 33-38; 42-103; 111-127; 133-164; 170-189;	Mrt4(2); Nsa2(5); rpL14(2); rpL20(5); Cl_D2-D6(7); D2(2); H42(2); D5(5); H91(5); D6(24); H95(9); H97(10); H98_ES39a(5);
Cl_D1-D5	G,N,i		Brx1(5); Cic1(2); Erb1(27); Has1(2); Nop15(5); Nop16(1); Nop7(4); Rlp7(1); rpL13(6); rpL35(4); rpL4(3); Cl_D1-D2(3); Cl_Rlp7_Nop15_Cic1(8); Cl_Ebp2_Brx1(5); D1(87); H10(15); H11(12); H12(7); H13(5); H14(4); H15(20); H16(4); H21(17); H22(3); D2(5); H27(1); H28(4); ITS2(8);
Cl_D1-D2	Q,C,F		Mak16(16); Rrp1(24); rpL13(3); rpL15(4); rpL20(9); rpL26(1); rpL37(1); Cl_D1-D5(4); Cl_D2-D6(9); D0(7); H26(7); D1(31); H3(1); H4(10); unk_H19H20(5); H20(4); H23(11); ES7(28); H25_ES7b(20); H25_ES7c(8); D2(100); H27(14); H28(12); H30(9); H31(2); H32(6); H38(11); H38a(2); H39(1); H40(4); H41(8); H45(14); H46(17);
Cl_D2-D6	S,M,E,O,f,e		Mak16(22); Rpf1(2); rpL3(4); rpL7(8); rpL9(6); Cl_D1-D2(8); Cl_Rpf1_Nsa1(2); D0(13); H25a(4); H26(2); H72(5); H73(2); D1(16); H2(1); H25(15); ES7(39); H25_ES7a(5); H25_ES7(8); H25_ES7b(22); H25_ES7c(4); D2(82); H36(7); H40(7); H41(40); H42(6); H45(3); H46(19); D6(59); H94(5); H97(3); H98_ES39(9); H98_ES39a(24); H98_ES39b(18);
Cl_Rlp7_Nop15_Cic1	t,o,K		Erb1(3); Has1(12); Nop7(20); rpL8(7); Cl_D1-D5(7); D1(3); H10(3); ITS2(96);
Cl_Ebp2_Brx1	J,A		rpL36(4); Cl_D1-D5(4); D1(13); H13(2); H21(7); H22(4);
Cl_Rpf1_Nsa1	x,5		Mak16(21); rpL17(5); rpL26(1); rpL32(1); Cl_D2-D6(1); D1(30); H2(2); H3(1); H6(2); H19(6); H23(3); H24(15); H25(1); ES7(13); H25_ES7a(12); H25_ES7(1); D6(2); H98(2);

## Sheet: Nog1TAP_L2-A
name	chain	modeled_residues	mapped_contacts
Mrt4	W	234 of 236 res.: 1-234;	Nsa2(7); rpL9(1); D2(27); H42(17); H43(1); unk_H43H44(4); H44(5); D6(2); H97(2);
Nog1	b	453 of 647 res.: 1-347; 365-470;	Nsa2(16); Rlp24(18); Tif6(29); Nog2(19); rpL3(10); D2(4); H39(1); H42(1); H43(1); H44(1); D5(32); H74(1); H89(18); H90(3); H91(9); H92(1); D6(3); H95(3);
Nsa2	r	230 of 261 res.: 2-74; 85-96; 117-261;	Mrt4(10); Nog1(18); Nog2(36); Rsa4(17); rpL9(6); D2(18); H39(4); H42(11); H44(3); D5(29); H86(6); H89(13); H90(2); H91(5); H93(3); D6(10); H95(2); H97(8);
Rlp24	u	94 of 199 res.: 1-63; 83-113;	Nog1(18); Tif6(2); rpL23(8); rpL3(11); D6(13); H96(4); H101(9);
Tif6	y	225 of 245 res.: 1-225;	Nog1(26); Rlp24(4); rpL23(15); rpL3(2); D6(2); H95(2);
Nog2	m	433 of 486 res.: 2-43; 61-175; 194-469;	Nog1(30); Nsa2(41); Rpf2(10); Rrs1(11); Rsa4(17); rpL23(4); Cl_Rpf2-Rrs1(21); D2(5); H43(5); D5(49); H74(5); H75(8); H82(1); H83(1); H86(11); H88(4); H89(5); H92(5); H93(9);
Rpf2	v	263 of 344 res.: 9-254; 260-276;	Nog2(17); Rrs1(40); Rsa4(4); rpL5(12); Cl_Rpf2-Rrs1(40); D5(11); H82(1); H83(2); H85(5); H86(2); H87(1); D7(8); 5S_H1(3); 5S_H5(5);
Rrs1	w	182 of 203 res.: 9-162; 174-201;	Nog2(11); Rpf2(53); Rsa4(14); rpL21(12); rpL5(4); Cl_Rpf2-Rrs1(53); D5(26); H80(6); H81(4); H82(5); H83(1); H86(6); H87(1); H88(3);
Rsa4	x	488 of 515 res.: 2-44; 48-71; 75-83; 87-91; 102-108; 116-515;	Nsa2(16); Nog2(15); Rpf2(4); Rrs1(18); rpL5(11); Cl_Rpf2-Rrs1(22); D5(3); H86(3);
rpL11	J	169 of 174 res.: 6-174;	rpL5(4); D5(18); H81(2); H83(3); H84(13); D7(16); 5S_H1(2); 5S_H2(2); 5S_H3(12);
rpL14	M	137 of 138 res.: 2-138;	rpL16(7); rpL20(11); rpL6(7); rpL9(9); Cl_D2-D6(25); ES7(7); H25_ES7b(7); D2(3); H41(3); D6(19); H98_ES39a(11); H98_ES39b(8);
rpL16	O	197 of 199 res.: 3-199;	rpL14(8); rpL20(8); rpL3(2); rpL33(6); rpL6(1); Cl_D2-D6(23); D0(2); H73(2); D2(16); H41(16); D6(22); H94(3); H97(3); H98_ES39(2); H98_ES39a(11); H98_ES39b(3);
rpL18	Q	85 of 186 res.: 22-49; 58-93; 101-103; 125-142;	rpL4(12); Cl_D1-D2(12); D2(14); H27(5); H28(1); H30(2); H31(2); H45(4);
rpL20	S	171 of 172 res.: 2-172;	rpL14(14); rpL16(10); rpL21(11); rpL4(5); rpL7(6); rpL9(4); Cl_D1-D2(11); Cl_D2-D6(24); ES7(8); H25_ES7b(8); D2(18); H38a(3); H41(8); H42(7); D6(8); H98_ES39a(8);
rpL21	T	116 of 160 res.: 32-45; 52-121; 125-156;	Rrs1(8); rpL20(12); rpL4(1); rpL7(8); Cl_D1-D2(9); Cl_D2-D6(12); Cl_Rpf2-Rrs1(8); D2(18); H38(4); H38a(7); H38_ES12(6); H39(1); D5(3); H81(3);
rpL23	V	124 of 137 res.: 14-137;	Rlp24(8); Tif6(20); Nog2(6); rpL3(3); D5(3); H92(2); unk_H92H93(1); D6(10); H95(2); H96(8);
rpL3	B	350 of 387 res.: 8-228; 248-256; 268-387;	Nog1(10); Rlp24(11); Tif6(5); rpL16(2); rpL23(3); Cl_D2-D6(2); D0(6); H73(6); D5(9); H74(1); H90(7); H91(1); D6(69); H94(18); H95(4); H96(14); H98(2); H98_ES39b(5); H99(5); H100(8); H101(13);
rpL32	e	39 of 130 res.: 78-84; 97-128;	ES7(1); H25_ES7a(1); D2(10); H46(10);
rpL33	f	106 of 107 res.: 2-107;	rpL16(5); rpL6(13); Cl_D2-D6(18); ES7(8); H25_ES7(3); H25_ES7b(5); D2(13); H40(3); H41(10); D6(15); H98(4); H98_ES39(6); H98_ES39a(2); H98_ES39b(3);
rpL4	C	239 of 362 res.: 23-45; 115-161; 172-263; 286-362;	rpL18(11); rpL20(5); rpL21(1); rpL7(21); Cl_D1-D2(32); Cl_D2-D6(5); D1(11); H4(5); unk_H19H20(4); H20(2); ES7(21); H25_ES7b(13); H25_ES7c(8); D2(29); H27(2); H28(7); H45(6); H46(14);
rpL5	D	265 of 297 res.: 10-117; 133-289;	Rpf2(17); Rrs1(5); Rsa4(12); rpL11(2); Cl_Rpf2-Rrs1(22); D5(12); H83(5); H84(3); H87(4); D7(43); 5S_H1(21); 5S_H2(7); 5S_H3(15);
rpL6	E	141 of 176 res.: 17-109; 129-176;	rpL14(5); rpL16(1); rpL33(11); Cl_D2-D6(17); ES7(18); H25_ES7(6); H25_ES7b(8); H25_ES7c(4); D6(15); H98_ES39(2); H98_ES39a(3); H98_ES39b(10);
rpL7	F	222 of 244 res.: 23-244;	rpL20(5); rpL21(10); rpL4(17); Cl_D1-D2(17); Cl_D2-D6(5); ES7(13); H25_ES7b(10); H25_ES7c(3); D2(25); H38(7); H39(2); H40(4); H41(7); H45(5);
rpL9	H	191 of 191 res.: 1-191;	Mrt4(1); Nsa2(6); rpL14(8); rpL20(6); Cl_D2-D6(14); D2(3); H42(3); D5(6); H91(6); D6(23); H95(8); H97(10); H98_ES39a(5);
Cl_D1-D2	Q,C,F		rpL20(10); rpL21(11); Cl_D2-D6(10); D1(11); H4(5); unk_H19H20(4); H20(2); ES7(28); H25_ES7b(20); H25_ES7c(8); D2(63); H27(5); H28(8); H30(2); H31(2); H38(7); H39(2); H40(4); H41(7); H45(12); H46(14);
Cl_D2-D6	S,M,E,O,f,e		rpL21(11); rpL3(2); rpL4(5); rpL7(6); rpL9(11); Cl_D1-D2(11); D0(2); H73(2); ES7(37); H25_ES7a(1); H25_ES7(7); H25_ES7b(25); H25_ES7c(4); D2(58); H38a(3); H40(3); H41(35); H42(7); H46(10); D6(63); H94(3); H97(3); H98(4); H98_ES39(7); H98_ES39a(25); H98_ES39b(21);
Cl_Rpf2-Rrs1	v,w		Nog2(28); Rsa4(17); rpL21(12); rpL5(14); D5(37); H80(6); H81(4); H82(6); H83(3); H85(5); H86(8); H87(2); H88(3); D7(8); 5S_H1(3); 5S_H5(5);

## Sheet: Nog1TAP_L2-B
name	chain	modeled_residues	mapped_contacts
Mrt4	W	232 of 236 res.: 3-234;	Nsa2(8); rpL9(5); D2(33); H42(20); H43(2); unk_H43H44(5); H44(6); D6(2); H97(2);
Nog1	b	411 of 647 res.: 1-225; 232-288; 301-342; 374-430; 441-470;	Nsa2(6); Rlp24(24); Tif6(24); rpL3(5); D2(3); H39(1); H43(1); H44(1); D5(14); H89(9); H91(5); D6(4); H95(4);
Nsa2	r	73 of 261 res.: 2-74;	Mrt4(9); Nog1(9); rpL9(7); D2(10); H42(9); H44(1); D5(10); H89(5); H91(5); D6(11); H95(3); H97(8);
Rlp24	u	116 of 199 res.: 1-116;	Nog1(21); Tif6(11); rpL23(8); rpL3(9); D6(10); H96(3); H101(7);
Tif6	y	225 of 245 res.: 1-225;	Nog1(22); Rlp24(10); rpL23(14); rpL3(2); D6(3); H95(3);
rpL13	L	108 of 199 res.: 22-129;	rpL15(5); rpL35(9); rpL4(4); Cl_D1-D5(5); Cl_D1-D2(4); D1(27); H4(4); H12(7); H13(5); H14(5); H16(2); H17(3); H22(1); D2(9); H28(9);
rpL14	M	134 of 138 res.: 4-137;	rpL16(7); rpL20(13); rpL6(7); rpL9(12); Cl_D2-D6(27); ES7(7); H25_ES7b(7); D2(1); H41(1); D6(21); H98_ES39a(13); H98_ES39b(8);
rpL15	N	177 of 204 res.: 2-69; 96-204;	rpL13(6); rpL35(4); rpL36(7); rpL4(4); rpL8(13); Cl_D1-D5(20); Cl_D1-D2(4); D1(68); H10(7); H11(12); H12(7); H13(6); H14(4); H15(14); H16(3); H21(15); D2(7); H27(2); H28(5);
rpL16	O	197 of 199 res.: 3-199;	rpL14(8); rpL20(9); rpL3(2); rpL33(4); Cl_D2-D6(21); D0(5); H72(4); H73(1); D1(2); H25(2); D2(14); H41(14); D6(27); H94(5); H97(4); H98_ES39(2); H98_ES39a(12); H98_ES39b(4);
rpL17	P	108 of 184 res.: 10-60; 83-124; 140-154;	D0(7); H26(1); H26a(6); D1(10); H2(7); H24(3);
rpL18	Q	131 of 186 res.: 15-145;	rpL4(18); Cl_D1-D2(18); D2(25); H27(6); H28(1); H30(9); H31(2); H38(4); H45(3);
rpL20	S	170 of 172 res.: 3-172;	rpL14(16); rpL16(11); rpL7(5); rpL9(3); Cl_D1-D2(5); Cl_D2-D6(27); ES7(8); H25_ES7b(8); D2(16); H41(9); H42(7); D6(8); H98_ES39a(8);
rpL23	V	124 of 137 res.: 12-45; 48-137;	Rlp24(9); Tif6(19); rpL3(3); D6(9); H95(3); H96(6);
rpL26	Y	125 of 127 res.: 2-126;	rpL4(1); Cl_D1-D2(1); D1(44); H4(6); H7(11); H18(3); H19(5); unk_H19H20(2); H20(11); H24(6);
rpL3	B	330 of 387 res.: 12-225; 269-379; 383-387;	Nog1(8); Rlp24(9); Tif6(4); rpL16(1); rpL23(2); Cl_D2-D6(1); D0(2); H73(2); D6(70); H94(18); H95(4); H96(9); H97(1); H98(1); H98_ES39b(5); H99(7); H100(11); H101(14);
rpL32	e	125 of 130 res.: 4-128;	D0(5); H25a(2); H26(3); D1(7); H2(1); H25(6); ES7(3); H25_ES7a(2); H25_ES7(1); D2(34); H36(7); H40(5); H41(3); H45(3); H46(16);
rpL33	f	106 of 107 res.: 2-107;	rpL16(3); rpL6(15); Cl_D2-D6(18); D1(12); H25(12); ES7(7); H25_ES7(4); H25_ES7b(3); D2(14); H40(4); H41(10); D6(16); H98(3); H98_ES39(7); H98_ES39a(2); H98_ES39b(4);
rpL35	h	114 of 120 res.: 2-35; 41-120;	rpL13(14); rpL15(7); rpL37(2); Cl_D1-D5(7); D1(33); H4(5); H6(2); H7(9); H10(5); H14(2); H15(7); H17(2); H18(1);
rpL36	i	74 of 100 res.: 27-100;	rpL15(6); rpL8(4); Cl_D1-D5(10); D1(17); H15(1); H16(4); H21(8); H22(4);
rpL37	j	71 of 88 res.: 15-85;	rpL35(2); rpL4(1); Cl_D1-D2(1); D1(29); H4(3); H5(6); H6(3); H7(5); H11(4); H23(8); D2(6); H32(4); H33(2);
rpL4	C	336 of 362 res.: 2-65; 71-78; 81-344;	rpL13(3); rpL15(4); rpL18(16); rpL26(2); rpL37(2); rpL7(17); Cl_D1-D5(4); Cl_D1-D2(33); D0(7); H26(7); D1(29); H3(1); H4(10); unk_H19H20(5); H20(3); H23(10); ES7(17); H25_ES7b(9); H25_ES7c(8); D2(54); H27(11); H28(11); H32(6); H45(8); H46(18);
rpL6	E	144 of 176 res.: 14-109; 129-176;	rpL14(5); rpL33(15); Cl_D2-D6(20); ES7(18); H25_ES7(7); H25_ES7b(8); H25_ES7c(3); D6(15); H98_ES39(2); H98_ES39a(3); H98_ES39b(10);
rpL7	F	225 of 244 res.: 20-244;	rpL20(6); rpL4(13); Cl_D1-D2(13); Cl_D2-D6(6); ES7(13); H25_ES7b(10); H25_ES7c(3); D2(24); H38(8); H39(1); H40(4); H41(6); H45(5);
rpL8	G	156 of 256 res.: 70-116; 125-233;	rpL15(9); rpL36(4); Cl_D1-D5(13); D1(17); H10(5); H15(12);
rpL9	H	190 of 191 res.: 1-190;	Mrt4(3); Nsa2(7); rpL14(7); rpL20(3); Cl_D2-D6(10); D2(2); H42(2); D5(5); H91(5); D6(22); H95(7); H97(10); H98_ES39a(5);
Cl_D1-D5	G,N,i		rpL13(6); rpL35(4); rpL4(4); Cl_D1-D2(4); D1(92); H10(12); H11(12); H12(7); H13(6); H14(4); H15(23); H16(5); H21(19); H22(4); D2(7); H27(2); H28(5);
Cl_D1-D2	Q,C,F		rpL13(3); rpL15(4); rpL20(6); rpL26(2); rpL37(2); Cl_D1-D5(4); Cl_D2-D6(6); D0(7); H26(7); D1(29); H3(1); H4(10); unk_H19H20(5); H20(3); H23(10); ES7(25); H25_ES7b(17); H25_ES7c(8); D2(99); H27(15); H28(12); H30(9); H31(2); H32(6); H38(12); H39(1); H40(4); H41(6); H45(14); H46(18);
Cl_D2-D6	S,M,E,O,f,e		rpL3(2); rpL7(5); rpL9(14); Cl_D1-D2(5); D0(10); H25a(2); H26(3); H72(4); H73(1); D1(18); H2(1); H25(17); ES7(39); H25_ES7a(2); H25_ES7(11); H25_ES7b(23); H25_ES7c(3); D2(76); H36(7); H40(9); H41(34); H42(7); H45(3); H46(16); D6(70); H94(5); H97(4); H98(3); H98_ES39(10); H98_ES39a(27); H98_ES39b(21);

## Sheet: Nog1TAP_L2-C
name	chain	modeled_residues	mapped_contacts
Brx1	A	198 of 291 res.: 28-67; 71-197; 209-239;	Ebp2(41); Erb1(21); rpL36(5); Cl_D1-D5(5); Cl_Ebp2_Brx1(41); Cl_Erb1_Ytm1(21); D1(8); H21(3); H22(5);
Cic1	K	257 of 376 res.: 31-51; 66-301;	Has1(11); Nop15(14); Rlp7(1); rpL8(2); Cl_D1-D5(2); Cl_Rlp7_Nop15_Cic1(15); ITS2(52);
Ebp2	J	79 of 427 res.: 196-230; 236-279;	Brx1(41); Erb1(3); Cl_Ebp2_Brx1(41); Cl_Erb1_Ytm1(3); D2(2); H31(2);
Erb1	m	583 of 807 res.: 130-153; 168-183; 216-232; 237-476; 484-534; 573-807;	Brx1(17); Ebp2(4); Has1(6); Nop16(4); Nop7(66); Rlp7(19); Spb1(9); Ytm1(8); rpL27(9); rpL36(9); rpL38(4); rpL8(15); Cl_D1-D5(24); Cl_D3(9); Cl_Rlp7_Nop15_Cic1(19); Cl_Ebp2_Brx1(21); Cl_Erb1_Ytm1(8); D1(19); H9(1); H15(8); H16(5); H17(5); D3(20); H52_ES19(1); H54(5); H54_ES20a(5); H55(2); H58(7);
Has1	D	437 of 505 res.: 42-252; 264-489;	Cic1(7); Erb1(8); Nop16(3); rpL36(2); rpL8(2); Cl_D1-D5(4); Cl_Rlp7_Nop15_Cic1(7); Cl_Erb1_Ytm1(8); D1(5); H16(5); ITS2(4);
Mrt4	W	232 of 236 res.: 3-234;	Nsa2(6); rpL9(2); D2(32); H42(17); H43(3); unk_H43H44(5); H44(7); D6(3); H97(3);
Nog1	b	421 of 647 res.: 1-225; 232-288; 301-342; 374-470;	Nsa2(5); Rlp24(25); Tif6(24); rpL3(9); D2(3); H39(1); H43(1); H44(1); D5(18); H89(8); H91(10); D6(4); H95(4);
Nop15	o	133 of 220 res.: 88-220;	Cic1(18); Rlp7(10); rpL25(6); rpL8(6); Cl_D1-D5(6); Cl_Rlp7_Nop15_Cic1(28); ITS2(36);
Nop16	v	130 of 231 res.: 3-66; 155-167; 175-227;	Erb1(4); Has1(5); rpL13(15); rpL26(3); rpL35(3); rpL37(8); Cl_Erb1_Ytm1(4); D1(28); H4(7); H6(3); H16(4); H17(8); H18(4); H23(2); D2(6); H28(6);
Nop7	n	411 of 605 res.: 1-267; 352-394; 405-460; 550-594;	Erb1(58); Rlp7(30); rpL25(1); rpL8(7); Cl_D1-D5(7); Cl_Rlp7_Nop15_Cic1(30); Cl_Erb1_Ytm1(58); D1(15); H9(6); H10(6); H15(3); D3(38); H51(1); H52(1); H52_ES19(12); H53(1); H54(16); H55(7);
Nsa2	r	73 of 261 res.: 2-74;	Mrt4(10); Nog1(8); rpL9(5); D2(11); H42(10); H44(1); D5(9); H89(4); H91(5); D6(10); H95(3); H97(7);
Rlp24	u	116 of 199 res.: 1-116;	Nog1(26); Tif6(11); rpL23(7); rpL3(15); D6(14); H96(5); H101(9);
Rlp7	t	286 of 322 res.: 12-105; 127-218; 223-322;	Cic1(1); Erb1(21); Nop15(8); Nop7(30); rpL27(1); Cl_D3(1); Cl_Rlp7_Nop15_Cic1(9); Cl_Erb1_Ytm1(21); D1(3); H10(3); D3(8); H52_ES19(6); H54(2); ITS2(32);
Spb1	w	69 of 841 res.: 660-681; 696-706; 711-727; 820-838;	Erb1(9); rpL15(5); rpL36(3); rpL4(3); rpL8(2); Cl_D1-D5(10); Cl_D1-D2(3); Cl_Erb1_Ytm1(9); D0(5); H25a(5); D2(1); H32(1);
Tif6	y	225 of 245 res.: 1-225;	Nog1(23); Rlp24(11); rpL23(14); rpL3(3); D6(2); H95(2);
Ytm1	p	257 of 460 res.: 94-101; 107-122; 143-170; 202-244; 275-359; 367-416; 427-453;	Erb1(13); Cl_Erb1_Ytm1(13);
rpL13	L	117 of 199 res.: 13-129;	Nop16(15); rpL15(7); rpL28(5); rpL35(11); rpL36(4); rpL4(5); Cl_D1-D5(11); Cl_D1-D2(5); D1(30); H4(4); H11(4); H12(6); H13(9); H14(4); H16(1); H17(2); D2(14); H27(4); H28(9); H32(1);
rpL14	M	136 of 138 res.: 3-138;	rpL16(7); rpL20(14); rpL6(6); rpL9(10); Cl_D2-D6(27); ES7(5); H25_ES7b(5); D2(1); H41(1); D6(19); H98_ES39a(14); H98_ES39b(5);
rpL15	N	186 of 204 res.: 2-70; 88-204;	Spb1(5); rpL13(7); rpL35(5); rpL36(8); rpL4(4); rpL8(17); Cl_D1-D5(25); Cl_D1-D2(4); D1(73); H10(8); H11(12); H12(8); H13(6); H14(5); H15(14); H16(3); H21(15); H22(2); D2(5); H27(1); H28(4); D3(5); H52(5);
rpL16	O	197 of 199 res.: 3-199;	rpL14(8); rpL20(7); rpL3(3); rpL33(4); rpL9(1); Cl_D2-D6(19); D0(7); H72(5); H73(2); D1(4); H25(4); D2(17); H41(17); D6(24); H94(5); H97(5); H98_ES39(2); H98_ES39a(9); H98_ES39b(3);
rpL17	P	163 of 184 res.: 2-129; 138-154; 167-184;	rpL33(2); Cl_D2-D6(2); D0(14); H26a(8); H61(3); H73(3); D1(16); H2(13); H24(3); ES7(4); H25_ES7(4); D3(2); H50(2); D6(13); H98_ES39(3); H98_ES39b(3); H99(3); H100(4);
rpL18	Q	134 of 186 res.: 15-148;	rpL28(5); rpL4(17); Cl_D1-D2(17); D2(31); H27(9); H28(1); H30(12); H31(2); H38(3); H45(4);
rpL19	R	89 of 189 res.: 2-54; 93-128;	D2(11); H34(5); H47(6); D3(22); H48(3); H50(3); H53(4); H56(2); H58(8); H59(2);
rpL20	S	170 of 172 res.: 3-172;	rpL14(15); rpL16(13); rpL4(2); rpL7(6); rpL9(3); Cl_D1-D2(8); Cl_D2-D6(28); ES7(8); H25_ES7b(8); D2(15); H41(8); H42(7); D6(8); H98_ES39a(8);
rpL22	U	94 of 121 res.: 13-43; 46-108;	D3(15); H57(12); H59(3);
rpL23	V	124 of 137 res.: 10-43; 48-137;	Rlp24(9); Tif6(20); rpL3(4); D5(2); unk_H92H93(2); D6(9); H95(4); H96(5);
rpL25	X	127 of 142 res.: 2-16; 31-142;	Nop15(6); Nop7(2); rpL35(14); rpL8(2); Cl_D1-D5(2); Cl_Rlp7_Nop15_Cic1(6); D1(20); H5(1); H6(1); H7(1); H9(6); H10(11); D3(16); unk_H49b(1); H51(9); H52_ES19(2); H53(3); H54(1);
rpL26	Y	126 of 127 res.: 2-127;	Nop16(4); rpL4(2); Cl_D1-D2(2); D1(42); H4(5); H7(12); H18(3); H19(4); unk_H19H20(2); H20(9); H24(7);
rpL27	Z	130 of 136 res.: 2-51; 56-135;	Erb1(9); Rlp7(2); Cl_Rlp7_Nop15_Cic1(2); Cl_Erb1_Ytm1(9); D3(17); H54(1); H54_ES20a(9); H55(5); H58(2);
rpL28	a	73 of 149 res.: 69-91; 100-149;	rpL13(4); rpL18(3); Cl_D1-D2(3); D2(9); H28(1); H29(3); H30(3); H31(2);
rpL3	B	341 of 387 res.: 12-228; 264-387;	Nog1(8); Rlp24(13); Tif6(4); rpL16(3); rpL23(3); Cl_D2-D6(3); D0(8); H61(2); H73(6); D6(66); H94(17); H95(4); H96(14); H98(1); H98_ES39b(5); H99(4); H100(7); H101(14);
rpL31	d	100 of 113 res.: 6-81; 87-110;	D0(4); H61(4); D2(7); H47(7); D3(1); H48(1); D6(20); H96(8); H100(1); H101(11);
rpL32	e	124 of 130 res.: 5-128;	rpL6(8); Cl_D2-D6(8); D0(5); H25a(2); H26(2); H72(1); D1(7); H2(1); H25(6); ES7(3); H25_ES7a(1); H25_ES7b(2); D2(36); H36(7); H40(5); H41(3); H45(3); H46(18);
rpL33	f	106 of 107 res.: 2-107;	rpL16(3); rpL17(2); rpL6(15); Cl_D2-D6(18); D1(11); H25(11); ES7(7); H25_ES7(4); H25_ES7b(3); D2(14); H40(4); H41(10); D6(18); H98(4); H98_ES39(8); H98_ES39a(3); H98_ES39b(3);
rpL35	h	118 of 120 res.: 3-120;	Nop16(5); rpL13(15); rpL15(6); rpL25(11); rpL37(2); Cl_D1-D5(6); D1(37); H4(5); H6(3); H7(9); H10(4); H14(1); H15(9); H17(4); H18(2);
rpL36	i	83 of 100 res.: 18-100;	Brx1(7); Erb1(10); Has1(2); Spb1(3); rpL13(6); rpL15(8); rpL8(4); Cl_D1-D5(12); Cl_Ebp2_Brx1(7); Cl_Erb1_Ytm1(10); D1(17); H15(1); H16(4); H21(8); H22(4);
rpL37	j	73 of 88 res.: 14-86;	Nop16(4); rpL35(3); rpL4(1); Cl_D1-D2(1); D1(34); H4(5); H5(5); H6(3); H7(5); H8(1); H11(5); H18(2); H23(8); D2(6); H32(4); H33(2);
rpL38	k	63 of 78 res.: 2-17; 21-32; 36-46; 51-55; 60-78;	Erb1(6); Cl_Erb1_Ytm1(6); D3(8); H53(1); H54(1); H58(6);
rpL4	C	359 of 362 res.: 2-360;	Spb1(4); rpL13(4); rpL15(4); rpL18(18); rpL20(2); rpL26(3); rpL37(2); rpL7(19); Cl_D1-D5(4); Cl_D1-D2(37); Cl_D2-D6(2); D0(7); H26(7); D1(28); H3(1); H4(9); unk_H19H20(5); H20(2); H23(11); ES7(20); H25_ES7b(12); H25_ES7c(8); D2(50); H27(10); H28(11); H32(5); H45(8); H46(16);
rpL6	E	156 of 176 res.: 2-109; 129-176;	rpL14(4); rpL32(7); rpL33(13); Cl_D2-D6(24); ES7(18); H25_ES7(6); H25_ES7b(8); H25_ES7c(4); D2(5); H45(2); H46(3); D6(18); H98_ES39(3); H98_ES39a(5); H98_ES39b(10);
rpL7	F	222 of 244 res.: 23-244;	rpL20(7); rpL4(17); Cl_D1-D2(17); Cl_D2-D6(7); ES7(13); H25_ES7b(10); H25_ES7c(3); D2(32); H38(10); H38a(1); H39(2); H40(5); H41(9); H45(5);
rpL8	G	184 of 256 res.: 50-119; 125-238;	Cic1(4); Erb1(19); Has1(2); Nop15(5); Nop7(4); Spb1(2); rpL15(14); rpL25(3); rpL36(4); Cl_D1-D5(18); Cl_Rlp7_Nop15_Cic1(9); Cl_Erb1_Ytm1(19); D1(23); H10(11); H15(12); ITS2(8);
rpL9	H	190 of 191 res.: 1-190;	Mrt4(1); Nsa2(6); rpL14(8); rpL16(1); rpL20(7); Cl_D2-D6(16); D2(4); H41(1); H42(3); D5(6); H91(6); D6(24); H95(9); H97(10); H98_ES39a(5);
Cl_D1-D5	G,N,i		Brx1(7); Cic1(4); Erb1(24); Has1(4); Nop15(5); Nop7(4); Spb1(8); rpL13(13); rpL25(3); rpL35(5); rpL4(4); Cl_D1-D2(4); Cl_Rlp7_Nop15_Cic1(9); Cl_Ebp2_Brx1(7); Cl_Erb1_Ytm1(24); D1(102); H10(19); H11(12); H12(8); H13(6); H14(5); H15(21); H16(5); H21(20); H22(6); D2(5); H27(1); H28(4); D3(5); H52(5); ITS2(8);
Cl_D1-D2	Q,C,F		Spb1(4); rpL13(4); rpL15(4); rpL20(9); rpL26(3); rpL28(5); rpL37(2); Cl_D1-D5(4); Cl_D2-D6(9); D0(7); H26(7); D1(28); H3(1); H4(9); unk_H19H20(5); H20(2); H23(11); ES7(27); H25_ES7b(19); H25_ES7c(8); D2(106); H27(16); H28(12); H30(12); H31(2); H32(5); H38(13); H38a(1); H39(2); H40(5); H41(9); H45(13); H46(16);
Cl_D2-D6	S,M,E,O,f,e		rpL17(2); rpL3(3); rpL4(2); rpL7(6); rpL9(13); Cl_D1-D2(8); D0(12); H25a(2); H26(2); H72(6); H73(2); D1(19); H2(1); H25(18); ES7(36); H25_ES7a(1); H25_ES7(9); H25_ES7b(22); H25_ES7c(4); D2(86); H36(7); H40(9); H41(37); H42(7); H45(5); H46(21); D6(68); H94(5); H97(5); H98(4); H98_ES39(11); H98_ES39a(26); H98_ES39b(17);
Cl_D3	g,Z,c		Erb1(9); Rlp7(2); Cl_Rlp7_Nop15_Cic1(2); Cl_Erb1_Ytm1(9); D3(17); H54(1); H54_ES20a(9); H55(5); H58(2);
Cl_Rlp7_Nop15_Cic1	t,o,K		Erb1(21); Has1(11); Nop7(30); rpL25(6); rpL27(1); rpL8(8); Cl_D1-D5(8); Cl_D3(1); Cl_Erb1_Ytm1(21); D1(3); H10(3); D3(8); H52_ES19(6); H54(2); ITS2(96);
Cl_Ebp2_Brx1	J,A		Erb1(23); rpL36(5); Cl_D1-D5(5); Cl_Erb1_Ytm1(23); D1(8); H21(3); H22(5); D2(2); H31(2);
Cl_Erb1_Ytm1	m,p		Brx1(17); Ebp2(4); Has1(6); Nop16(4); Nop7(66); Rlp7(19); Spb1(9); rpL27(9); rpL36(9); rpL38(4); rpL8(15); Cl_D1-D5(24); Cl_D3(9); Cl_Rlp7_Nop15_Cic1(19); Cl_Ebp2_Brx1(21); D1(19); H9(1); H15(8); H16(5); H17(5); D3(20); H52_ES19(1); H54(5); H54_ES20a(5); H55(2); H58(7);

## Sheet: Nog1TAP_L25-A
name	chain	modeled_residues	mapped_contacts
Cic1	K	239 of 376 res.: 31-49; 72-133; 138-144; 148-298;	Has1(4); Nop15(7); Nop16(1); Cl_Rlp7_Nop15_Cic1(7); ITS2(54);
Erb1	m	142 of 807 res.: 239-299; 308-311; 323-399;	Has1(9); Nop16(4); Nop7(40); Rlp7(4); rpL36(6); rpL8(13); Cl_D1-D5(19); Cl_Rlp7_Nop15_Cic1(4); D1(19); H15(9); H16(5); H17(5);
Has1	D	167 of 505 res.: 267-310; 316-337; 343-354; 359-375; 389-397; 411-417; 426-481;	Cic1(4); Erb1(5); Nop16(2); rpL8(2); Cl_D1-D5(2); Cl_Rlp7_Nop15_Cic1(4); D1(2); H16(2);
Mrt4	W	217 of 236 res.: 3-6; 14-188; 197-234;	Nsa2(6); rpL9(1); D2(22); H42(15); H43(2); unk_H43H44(2); H44(3); D6(2); H97(2);
Nog1	b	394 of 647 res.: 1-26; 40-114; 122-225; 232-288; 301-342; 374-390; 398-470;	Nsa2(5); Tif6(30); rpL3(12); D2(3); H39(1); H43(1); H44(1); D5(6); H91(6); D6(6); H95(6);
Nop15	o	118 of 220 res.: 88-185; 195-214;	Cic1(8); Rlp7(8); rpL8(6); Cl_D1-D5(6); Cl_Rlp7_Nop15_Cic1(16); ITS2(28);
Nop16	v	121 of 231 res.: 5-11; 17-66; 155-165; 175-227;	Cic1(1); Erb1(5); Has1(3); rpL13(16); rpL26(3); rpL35(2); rpL37(6); rpL8(1); Cl_D1-D5(1); Cl_Rlp7_Nop15_Cic1(1); D1(26); H4(8); H6(2); H16(3); H17(7); H18(4); H23(2); D2(7); H28(7);
Nop7	n	314 of 605 res.: 15-43; 62-107; 112-209; 213-263; 356-394; 405-418; 424-460;	Erb1(35); Rlp7(23); rpL8(6); Cl_D1-D5(6); Cl_Rlp7_Nop15_Cic1(23); D1(11); H9(3); H10(5); H15(3);
Nsa2	r	73 of 261 res.: 2-74;	Mrt4(6); Nog1(8); rpL9(5); D2(10); H42(8); H44(2); D5(4); H91(4); D6(10); H95(3); H97(7);
Rlp7	t	226 of 322 res.: 55-102; 136-217; 222-317;	Erb1(3); Nop15(6); Nop7(23); Cl_Rlp7_Nop15_Cic1(6); D1(2); H10(2); ITS2(28);
Tif6	y	225 of 245 res.: 1-225;	Nog1(26); rpL23(17); rpL3(1); D6(3); H95(3);
rpL13	L	108 of 199 res.: 22-129;	Nop16(14); rpL15(5); rpL35(11); rpL4(4); Cl_D1-D5(5); Cl_D1-D2(4); D1(23); H4(3); H12(6); H13(5); H14(4); H16(2); H17(2); H22(1); D2(7); H28(7);
rpL14	M	126 of 138 res.: 12-137;	rpL16(6); rpL20(13); rpL6(7); rpL9(3); Cl_D2-D6(26); ES7(7); H25_ES7b(7); D2(1); H41(1); D6(15); H98_ES39a(10); H98_ES39b(5);
rpL15	N	158 of 204 res.: 2-69; 96-179; 197-202;	rpL13(5); rpL35(4); rpL36(8); rpL4(1); rpL8(13); Cl_D1-D5(21); Cl_D1-D2(1); D1(54); H10(9); H11(5); H12(7); H13(1); H14(4); H15(13); H16(3); H21(12); D2(4); H28(4);
rpL16	O	194 of 199 res.: 3-62; 66-199;	rpL14(9); rpL20(8); rpL3(2); rpL33(5); Cl_D2-D6(22); D0(3); H72(3); D1(2); H25(2); D2(13); H41(13); D6(22); H94(3); H97(4); H98_ES39(2); H98_ES39a(10); H98_ES39b(3);
rpL17	P	98 of 184 res.: 10-52; 83-124; 140-152;	D0(6); H26(1); H26a(4); H61(1); D1(10); H2(7); H24(3);
rpL18	Q	125 of 186 res.: 21-145;	rpL4(16); Cl_D1-D2(16); D2(28); H27(7); H28(1); H30(11); H31(2); H38(3); H45(4);
rpL20	S	163 of 172 res.: 3-14; 22-172;	rpL14(15); rpL16(8); rpL7(6); rpL9(4); Cl_D1-D2(6); Cl_D2-D6(23); ES7(7); H25_ES7b(7); D2(13); H41(6); H42(7); D6(8); H98_ES39a(8);
rpL23	V	126 of 137 res.: 12-137;	Tif6(20); rpL3(4); D6(7); H95(3); H96(4);
rpL26	Y	125 of 127 res.: 2-126;	Nop16(4); rpL4(3); Cl_D1-D2(3); D1(44); H4(7); H7(11); H18(3); H19(7); unk_H19H20(2); H20(9); H24(5);
rpL3	B	333 of 387 res.: 12-225; 269-387;	Nog1(11); Tif6(2); rpL16(3); rpL23(2); Cl_D2-D6(3); D0(3); H73(3); D6(74); H94(16); H95(4); H96(10); H97(2); H98(2); H98_ES39b(5); H99(7); H100(12); H101(16);
rpL32	e	118 of 130 res.: 4-35; 41-126;	D0(6); H25a(3); H26(3); D1(7); H2(1); H25(6); ES7(2); H25_ES7a(1); H25_ES7b(1); D2(36); H36(6); H40(5); H41(3); H45(3); H46(19);
rpL33	f	106 of 107 res.: 2-107;	rpL16(4); rpL6(11); Cl_D2-D6(15); D1(11); H25(11); ES7(7); H25_ES7(4); H25_ES7b(3); D2(14); H40(4); H41(10); D6(17); H98(4); H98_ES39(7); H98_ES39a(2); H98_ES39b(4);
rpL35	h	111 of 120 res.: 2-33; 42-120;	Nop16(4); rpL13(14); rpL15(4); rpL37(2); Cl_D1-D5(4); D1(30); H4(4); H6(2); H7(8); H10(4); H14(1); H15(8); H17(1); H18(2);
rpL36	i	74 of 100 res.: 27-100;	Erb1(8); rpL15(7); rpL8(5); Cl_D1-D5(12); D1(16); H15(1); H16(3); H21(7); H22(5);
rpL37	j	71 of 88 res.: 15-85;	Nop16(5); rpL35(1); rpL4(1); Cl_D1-D2(1); D1(32); H4(5); H5(6); H6(3); H7(5); H11(4); H18(1); H23(8); D2(6); H32(4); H33(2);
rpL4	C	320 of 362 res.: 2-65; 73-77; 92-282; 285-344;	rpL13(2); rpL15(2); rpL18(15); rpL26(3); rpL37(2); rpL7(15); Cl_D1-D5(2); Cl_D1-D2(30); D0(7); H26(7); D1(27); H3(1); H4(10); unk_H19H20(5); H20(4); H23(7); ES7(20); H25_ES7b(12); H25_ES7c(8); D2(49); H27(9); H28(10); H32(6); H45(8); H46(16);
rpL6	E	140 of 176 res.: 18-109; 129-176;	rpL14(4); rpL33(13); Cl_D2-D6(17); ES7(20); H25_ES7(7); H25_ES7b(9); H25_ES7c(4); D6(14); H98_ES39(2); H98_ES39a(2); H98_ES39b(10);
rpL7	F	222 of 244 res.: 23-244;	rpL20(9); rpL4(11); Cl_D1-D2(11); Cl_D2-D6(9); ES7(13); H25_ES7b(10); H25_ES7c(3); D2(28); H38(8); H38a(1); H39(1); H40(4); H41(8); H45(6);
rpL8	G	155 of 256 res.: 70-119; 125-203; 208-233;	Erb1(18); Has1(2); Nop15(4); Nop16(1); Nop7(4); rpL15(12); rpL36(2); Cl_D1-D5(14); Cl_Rlp7_Nop15_Cic1(4); D1(16); H10(5); H15(11); ITS2(8);
rpL9	H	181 of 191 res.: 1-103; 111-188;	Mrt4(1); Nsa2(5); rpL14(2); rpL20(7); Cl_D2-D6(9); D2(2); H42(2); D5(6); H91(6); D6(23); H95(9); H97(8); H98_ES39a(6);
Cl_D1-D5	G,N,i		Erb1(20); Has1(2); Nop15(4); Nop16(1); Nop7(4); rpL13(5); rpL35(4); rpL4(1); Cl_D1-D2(1); Cl_Rlp7_Nop15_Cic1(4); D1(79); H10(14); H11(5); H12(7); H13(1); H14(4); H15(22); H16(4); H21(17); H22(5); D2(4); H28(4); ITS2(8);
Cl_D1-D2	Q,C,F		rpL13(2); rpL15(2); rpL20(9); rpL26(3); rpL37(2); Cl_D1-D5(2); Cl_D2-D6(9); D0(7); H26(7); D1(27); H3(1); H4(10); unk_H19H20(5); H20(4); H23(7); ES7(27); H25_ES7b(19); H25_ES7c(8); D2(100); H27(14); H28(11); H30(11); H31(2); H32(6); H38(11); H38a(1); H39(1); H40(4); H41(8); H45(15); H46(16);
Cl_D2-D6	S,M,E,O,f,e		rpL3(2); rpL7(6); rpL9(6); Cl_D1-D2(6); D0(9); H25a(3); H26(3); H72(3); D1(17); H2(1); H25(16); ES7(38); H25_ES7a(1); H25_ES7(10); H25_ES7b(23); H25_ES7c(4); D2(76); H36(6); H40(9); H41(32); H42(7); H45(3); H46(19); D6(60); H94(3); H97(4); H98(4); H98_ES39(9); H98_ES39a(23); H98_ES39b(17);
Cl_Rlp7_Nop15_Cic1	t,o,K		Erb1(3); Has1(4); Nop16(1); Nop7(23); rpL8(6); Cl_D1-D5(6); D1(2); H10(2); ITS2(86);

[truncated: 4 more sheets: Nog1TAP_L25-B, Nog1TAP_L34-A, Nog1TAP_L34-B, Functional categories]
