# Supplementary material for: Analysis of subunit folding contribution of three yeast large ribosomal subunit proteins required for stabilisation and processing of intermediate nuclear rRNA precursors
Source: PLoS One. 2021 Nov 23;16(11):e0252497. doi: 10.1371/journal.pone.0252497 (PMC8610266; doi:10.1371/journal.pone.0252497)
Supplement: S7 Appendix — Excel table listing for all models and for the LSU in pdb entry 4u3u for each LSU rRNA helix the modeled residues and the model-data based predictions for interactions with (groups of) proteins, rRNA domains and individual rRNA helices (unidirectional). The number of residues involved in predicted interactions are shown in brackets. (XLSX) [file pone.0252497.s007.xlsx]

## Sheet: Mature_LSU_4u3u
name	chain	modeled_residues	mapped_contacts
D0:H25a	c_1	17 of 17;636-652	rpL28(3); rpL32(9); Cl_D2-D6(9); D0(14); H26(4); H72(9); H73(1); D1(2); H25(2); D2(8); H32(1); H36(1); H39(5); H40(1); D5(4); H89(3); H90(1);
D0:H26	c_1 c_1	19 of 19;653-660;1432-1442	rpL32(5); rpL4(12); Cl_D1-D2(12); Cl_D2-D6(5); D0(8); H25a(4); H26a(2); H72(2); D1(9); H2(8); H23(1); D2(7); H32(4); H36(3); D5(2); H74(1); H89(1);
D0:H26a	c_1 c_1	17 of 17;1443-1451;2353-2360	rpL17(21); D0(7); H26(1); H61(2); H72(1); H73(3); D1(1); H2(1); D2(1); H35(1); D3(2); H50(2); D5(1); H74(1);
D0:H61	c_1 c_1	51 of 51;1880-1910;2333-2352	rpL17(5); rpL23(12); rpL3(12); rpL31(4); D0(5); H26a(2); H73(3); D2(7); H35(5); H47(2); D3(1); H50(1); D4(1); H62(1); D5(6); H90(2); H92(4); D6(13); H96(11); H100(2);
D0:H72	c_1	24 of 24;2361-2384	rpL16(7); rpL3(1); rpL32(2); rpL33(1); Cl_D2-D6(10); D0(14); H25a(9); H26(1); H26a(1); H73(3); D1(4); H25(4); D2(10); H39(1); H40(3); H41(5); H42(1); D5(7); H89(6); H90(1);
D0:H73	c_1 c_1	30 of 30;2385-2399;2980-2994	rpL16(2); rpL17(7); rpL3(17); Cl_D2-D6(2); D0(13); H25a(2); H26a(5); H61(4); H72(2); D1(5); H2(3); H25(2); D2(2); H35(2); D5(7); H74(1); H89(1); H90(5); D6(6); H94(2); H100(4);
D1:H2	c_1 c_4	41 of 41;398-419;1-19	rpL17(17); rpL39(1); D0(10); H26(6); H26a(1); H73(3); D1(13); H3(1); H24(10); H25(2); D2(9); H46(9); D6(1); H94(1);
D1:H3	c_1 c_4	4 of 4;368-369;20-21	rpL4(2); Cl_D1-D2(2); D1(3); H2(1); H4(1); H23(1); D2(3); H46(3);
D1:H4	c_1 c_4	35 of 35;326-342;22-39	rpL13(6); rpL26(9); rpL35(7); rpL37(5); rpL4(15); Cl_D1-D2(15); D1(21); H3(2); H5(5); H10(1); H11(8); H13(1); H23(4); D2(6); H28(1); H46(5);
D1:H5	c_4 c_4	12 of 12;40-44;100-106	rpL25(1); rpL37(12); rpL39(1); D1(11); H4(4); H6(2); H8(1); H10(2); H11(2);
D1:H6	c_4	18 of 18;45-62	rpL25(2); rpL35(8); rpL37(3); rpL39(13); D1(10); H5(2); H7(7); H23(1);
D1:H7	c_4	37 of 37;63-99	rpL25(1); rpL26(15); rpL35(12); rpL37(14); rpL39(4); D1(7); H6(7);
D1:H8	c_4	9 of 9;107-115	rpL25(1); rpL37(4); rpL39(3); D1(4); H5(1); H9(2); H10(1); D3(6); H51(3); H52(3);
D1:H9	c_4	22 of 22;116-137	rpL25(11); D1(2); H8(1); H10(1); D3(2); H54(2);
D1:H10	c_1 c_4	40 of 42;3-21;138-158	rpL15(14); rpL25(11); rpL35(4); rpL8(12); Cl_D1-D5(26); D1(11); H4(2); H5(2); H8(2); H9(3); H15(2); D3(1); H52_ES19(1); D5(1); H79_ES31(1);
D1:H11	c_1	40 of 40;22-61	rpL13(3); rpL15(23); rpL28(6); rpL37(7); rpL42(4); Cl_D1-D5(23); D1(16); H4(8); H5(2); H12(1); H13(3); H21(2); D2(11); H32(9); H37(2); D3(3); H52(3); D5(9); H74(5); H75(4);
D1:H12	c_1	15 of 15;62-76	rpL13(15); rpL15(9); rpL28(2); rpL36(4); Cl_D1-D5(13); D1(20); H11(1); H13(4); H14(6); H21(1); H22(8); D5(1); H88(1);
D1:H13	c_1	30 of 30;77-106	rpL13(10); rpL15(8); rpL18(3); rpL28(11); rpL42(4); Cl_D1-D5(8); Cl_D1-D2(3); D1(19); H4(1); H11(4); H12(7); H14(4); H21(3); D2(6); H28(6); D5(2); H88(2);
D1:H14	c_1 c_1	13 of 13;107-112;319-325	rpL13(5); rpL15(8); rpL35(1); Cl_D1-D5(8); D1(9); H12(2); H13(4); H15(1); H16(2);
D1:H15	c_1	42 of 42;113-154	rpL15(15); rpL25(1); rpL35(9); rpL36(1); rpL8(24); Cl_D1-D5(40); D1(11); H10(2); H14(1); H16(7); H18(1);
D1:H16	c_1 c_1	21 of 21;155-165;258-267	rpL13(2); rpL15(2); rpL36(9); Cl_D1-D5(11); D1(10); H14(2); H15(6); H17(1); H22(1);
D1:H17	c_1 c_1	24 of 24;166-172;241-257	rpL13(5); rpL35(5); D1(9); H16(1); H18(8);
D1:H18	c_1 c_1	27 of 27;173-187;229-240	rpL26(6); rpL35(1); rpL37(2); D1(11); H15(1); H17(6); unk_H19H20(3); H20(1);
D1:H19	c_1	20 of 20;188-207	rpL26(6); D1(11); unk_H19H20(1); H20(8); H24(2); D2(1); H46(1);
D1:unk_H19H20	c_1	6 of 6;208-213	rpL26(5); rpL4(7); Cl_D1-D2(7); D1(7); H18(3); H19(1); H20(3);
D1:H20	c_1	15 of 15;214-228	rpL26(16); rpL4(1); Cl_D1-D2(1); D1(17); H18(1); H19(11); unk_H19H20(4); H24(1); D2(2); H46(2);
D1:H21	c_1	31 of 31;268-298	rpL15(26); rpL28(2); rpL36(8); rpL42(7); Cl_D1-D5(34); D1(15); H11(1); H12(1); H13(5); H22(8); D5(7); H75(5); H88(2);
D1:H22	c_1	20 of 20;299-318	rpL15(2); rpL28(2); rpL36(5); Cl_D1-D5(7); D1(16); H12(7); H16(1); H21(8); D4(3); H68(3); D5(10); H88(10);
D1:H23	c_1	25 of 25;343-367	rpL37(12); rpL39(6); rpL4(13); Cl_D1-D2(13); D0(1); H26(1); D1(10); H3(1); H4(7); H6(2); D2(9); H32(5); H33(2); H35a(1); H46(1);
D1:H24	c_1	28 of 28;370-397	rpL17(7); rpL26(4); D1(7); H2(5); H19(1); H20(1); D2(1); H47(1);
D1:H25	c_1 c_1	32 of 32;420-436;621-635	rpL16(3); rpL32(7); rpL33(15); Cl_D2-D6(25); D0(9); H25a(1); H72(7); H73(1); D1(1); H2(1); ES7(4); H25_ES7a(1); H25_ES7(3); D2(3); H46(3); D6(1); H98_ES39(1);
ES7:H25_ES7a	c_1 c_1	5 of 58;437-440;494-494	rpL32(3); Cl_D2-D6(3); D1(1); H25(1); ES7(3); H25_ES7(3);
ES7:H25_ES7	c_1 c_1	18 of 18;495-502;611-620	rpL17(3); rpL33(3); rpL6(9); Cl_D2-D6(12); D1(2); H25(2); ES7(7); H25_ES7a(2); H25_ES7b(5); D6(3); H98_ES39(3);
ES7:H25_ES7b	c_1	93 of 93;503-595	rpL14(10); rpL20(10); rpL33(6); rpL4(24); rpL6(9); rpL7(13); Cl_D1-D2(37); Cl_D2-D6(35); ES7(6); H25_ES7(2); H25_ES7c(4); D2(7); H41(7);
ES7:H25_ES7c	c_1	15 of 15;596-610	rpL4(8); rpL6(3); rpL7(5); Cl_D1-D2(13); Cl_D2-D6(3); ES7(6); H25_ES7b(6); D2(2); H41(2);
D2:H27	c_1 c_1	32 of 32;661-676;786-801	rpL13(9); rpL15(2); rpL18(16); rpL28(12); rpL4(14); Cl_D1-D5(2); Cl_D1-D2(30); D2(14); H28(7); H32(3); H36(1); H38(3);
D2:H28	c_1	27 of 27;677-703	rpL13(10); rpL15(4); rpL18(3); rpL4(16); Cl_D1-D5(4); Cl_D1-D2(19); D1(11); H4(3); H13(8); D2(8); H27(7); H31(1);
D2:H29	c_1	11 of 11;704-714	rpL13(3); rpL18(1); rpL28(8); Cl_D1-D2(1); D2(8); H30(1); H31(7); D5(4); H88(4);
D2:H30	c_1	36 of 36;715-750	rpL18(18); rpL28(8); rpL29(5); Cl_D1-D2(18); D2(12); H29(2); H31(7); H38(3);
D2:H31	c_1	35 of 35;751-785	rpL13(6); rpL18(17); rpL28(2); rpL29(3); Cl_D1-D2(17); D2(14); H28(1); H29(7); H30(6); D5(4); H86(4);
D2:H32	c_1 c_1	31 of 31;802-814;924-941	rpL15(1); rpL2(1); rpL28(5); rpL37(4); rpL4(10); Cl_L2-L43(1); Cl_D1-D5(1); Cl_D1-D2(10); D0(4); H25a(1); H26(3); D1(13); H11(9); H23(4); D2(15); H27(4); H33(1); H35a(6); H37(4); D5(14); H74(13); H89(1);
D2:H33	c_1 c_1	27 of 27;815-829;895-906	rpL2(11); rpL34(2); rpL37(12); Cl_L2-L43(11); Cl_D3(2); D1(2); H23(2); D2(14); H32(1); H34(1); H35(3); H35a(9); D3(10); H49(2); H52(7); H55(1); D4(5); H65(5);
D2:H34	c_1	36 of 36;830-865	rpL19(8); rpL2(3); rpL43(11); Cl_L2-L43(14); D2(3); H33(1); H35(2); D3(9); H48(1); H56(1); H58(3); H60(4); D4(2); H65(2);
D2:H35	c_1	29 of 29;866-894	rpL17(5); rpL3(3); rpL37(4); D0(7); H26a(1); H61(4); H73(2); D2(6); H33(2); H34(3); H35a(1); D3(6); H48(1); H49a(4); H56(1); D4(4); H64(1); H65(3); D5(3); H90(1); H93(2);
D2:H35a	c_1	17 of 17;907-923	rpL15(2); rpL2(11); rpL37(4); Cl_L2-L43(11); Cl_D1-D5(2); D1(1); H23(1); D2(16); H32(4); H33(10); H35(2); D3(1); H49a(1); D4(9); H65(9); D5(4); H74(2); H93(2);
D2:H36	c_1 c_1	22 of 22;942-953;1366-1375	rpL18(2); rpL28(14); rpL29(5); rpL32(7); Cl_D1-D2(2); Cl_D2-D6(7); D0(4); H25a(1); H26(3); D2(23); H27(1); H38(8); H39(5); H40(3); H45(1); H46(5);
D2:H37	c_1	14 of 14;954-967	rpL13(3); rpL28(9); rpL29(4); D1(1); H11(1); D2(6); H32(3); H38(1); H39(2); D5(12); H74(7); H80(2); H86(2); H88(1);
D2:H38	c_1 c_1	36 of 36;968-986;1098-1114	rpL13(1); rpL18(12); rpL21(6); rpL28(3); rpL29(7); rpL7(14); Cl_D1-D2(26); D2(19); H27(3); H30(2); H36(9); H37(1); H38a(2); H39(1); H45(1);
D2:H38a	c_1	76 of 76;987-1062	rpL10(17); rpL21(19); rpL5(2); rpL7(4); Cl_D1-D2(4); D2(2); H38(1); H38_ES12(1); D5(8); H81(8); D7(10); 5S_H4(5); 5S_H5(5);
D2:H38_ES12	c_1	35 of 35;1063-1097	rpL21(10); rpL29(13); rpL5(7); D2(1); H38a(1);
D2:H39	c_1	29 of 29;1115-1143	rpL10(11); rpL28(1); rpL29(8); rpL7(2); Cl_D1-D2(2); D0(5); H25a(3); H72(2); D2(12); H36(5); H37(2); H38(1); H40(4); D5(16); H74(1); H80(1); H81(7); H89(7);
D2:H40	c_1	17 of 17;1144-1160	rpL18(1); rpL32(5); rpL33(2); rpL7(5); Cl_D1-D2(6); Cl_D2-D6(7); D0(6); H25a(2); H72(4); D2(18); H36(2); H39(5); H41(10); H42(1); D7(1); 5S_H4(1);
D2:H41	c_1 c_1	72 of 72;1161-1199;1306-1338	rpL14(2); rpL16(30); rpL18(1); rpL20(10); rpL32(5); rpL33(12); rpL40(1); rpL7(13); Cl_D1-D2(14); Cl_D2-D6(59); D0(5); H72(5); ES7(6); H25_ES7b(5); H25_ES7c(1); D2(22); H40(13); H42(7); H45(2); D5(1); H90(1); D6(1); H97(1); D7(1); 5S_H4(1);
D2:H42	c_1 c_1	59 of 59;1200-1230;1278-1305	rpL10(1); rpL16(1); rpL20(13); rpL3(2); rpL40(7); rpL9(3); Cl_D2-D6(14); D0(1); H72(1); D2(12); H40(2); H41(5); H43(1); unk_H43H44(3); H44(1); D5(17); H89(10); H90(6); H91(1); D6(3); H97(3); D7(1); 5S_H4(1);
D2:H43	c_1	26 of 26;1231-1256	D2(12); H42(2); unk_H43H44(1); H44(9);
D2:unk_H43H44	c_1	5 of 5;1257-1261	D2(8); H42(5); H43(3);
D2:H44	c_1	16 of 16;1262-1277	D2(13); H42(1); H43(12);
D2:H45	c_1	27 of 27;1339-1365	rpL18(11); rpL32(6); rpL4(10); rpL6(3); rpL7(4); Cl_D1-D2(25); Cl_D2-D6(9); D2(3); H36(1); H38(1); H41(1);
D2:H46	c_1	56 of 56;1376-1431	rpL28(5); rpL32(34); rpL4(28); rpL6(4); Cl_D1-D2(28); Cl_D2-D6(38); D1(28); H2(12); H3(2); H4(3); H19(2); H20(2); H23(2); H25(5); D2(5); H36(5);
D2:H47	c_1	24 of 24;1452-1475	rpL19(8); rpL31(10); D0(5); H61(5); D1(1); H24(1); D3(11); H48(4); H49a(2); H50(5); D6(2); H96(2);
D3:H48	c_1 c_1	17 of 17;1476-1484;1872-1879	rpL19(7); rpL31(2); rpL34(2); Cl_D3(2); D2(5); H34(1); H35(1); H47(3); D3(6); H49(1); H60(5); D6(2); H96(2);
D3:H49	c_1 c_1	8 of 8;1485-1488;1854-1857	rpL34(7); Cl_D3(7); D2(2); H33(2); D3(6); H48(3); unk_H49b(2); H52(1);
D3:H49a	c_1	15 of 15;1839-1853	rpL17(4); rpL37(7); rpL39(3); D2(7); H35(4); H35a(1); H47(2); D3(10); unk_H49b(5); H50(5);
D3:unk_H49b	c_1 c_1	10 of 10;1489-1494;1835-1838	rpL34(3); rpL37(2); rpL39(8); Cl_D3(3); D3(11); H49(2); H49a(3); H50(2); H51(2); H53(2);
D3:H50	c_1	26 of 26;1495-1520	rpL17(4); rpL19(1); rpL25(1); rpL39(5); D0(3); H26a(2); H61(1); D2(6); H47(6); D3(11); H49a(3); unk_H49b(5); H51(1); H53(2);
D3:H51	c_1 c_1	14 of 14;1521-1529;1830-1834	rpL25(15); rpL34(2); rpL39(5); Cl_D3(2); D1(3); H8(3); D3(16); unk_H49b(2); H50(1); H52(1); H53(8); H54(4);
D3:H52	c_1 c_1	33 of 33;1530-1554;1584-1591	rpL15(8); rpL34(6); rpL39(1); Cl_D1-D5(8); Cl_D3(6); D1(8); H8(4); H11(4); D2(9); H33(9); D3(16); H49(1); H51(2); H52_ES19(6); H53(1); H55(6); D4(6); H66(6);
D3:H52_ES19	c_1	29 of 29;1555-1583	rpL2(1); rpL25(5); rpL8(4); Cl_L2-L43(1); Cl_D1-D5(4); D1(4); H10(4); D3(7); H52(6); H55(1); D4(1); H66(1); D5(1); H79_ES31(1);
D3:H53	c_1	21 of 21;1592-1612	rpL19(6); rpL25(3); rpL34(11); rpL38(1); Cl_D3(11); D3(25); unk_H49b(2); H50(3); H51(8); H52(1); H54(4); H55(2); H58(4); H59(1);
D3:H54	c_1 c_1	38 of 38;1613-1631;1811-1829	rpL25(1); rpL27(7); rpL34(3); rpL38(8); Cl_D3(10); D1(2); H9(2); D3(12); H51(2); H53(3); H54_ES20a(1); H55(5); H58(1);
D3:H54_ES20a	c_1	10 of 10;1632-1641	rpL27(12); rpL34(4); Cl_D3(16); D3(10); H54(1); H55(2); H58(7);
D3:H55	c_1 c_1	30 of 30;1642-1657;1797-1810	rpL2(4); rpL27(3); rpL34(19); Cl_L2-L43(4); Cl_D3(22); D2(1); H33(1); D3(17); H52(6); H52_ES19(1); H53(1); H54(7); H54_ES20a(2); D5(2); unk_ES31(2);
D3:unk_H55H56	c_1	5 of 5;1792-1796	rpL2(10); rpL43(6); Cl_L2-L43(16); D3(1); H56(1);
D3:H56	c_1 c_1	36 of 36;1658-1674;1773-1791	rpL19(10); rpL22(1); rpL34(4); rpL43(1); Cl_L2-L43(1); Cl_D3(4); D2(2); H34(1); H35(1); D3(11); unk_H55H56(1); H57(2); H58(6); H60(2);
D3:H57	c_1	19 of 19;1675-1693	rpL19(4); rpL22(20); D3(4); H56(1); H59(3); D6(3); H96(3);
D3:H58	c_1	59 of 59;1694-1752	rpL19(13); rpL27(5); rpL30(13); rpL34(12); rpL38(9); rpL43(4); Cl_L2-L43(4); Cl_D3(30); D2(4); H34(4); D3(21); H53(5); H54(1); H54_ES20a(5); H56(8); H59(2);
D3:H59	c_1	20 of 20;1753-1772	rpL19(3); rpL22(3); rpL34(1); Cl_D3(1); D3(7); H53(2); H57(4); H58(1);
D3:H60	c_1	14 of 14;1858-1871	rpL19(6); rpL34(2); Cl_D3(2); D2(3); H34(3); D3(8); H48(5); H56(3); D4(2); H64(2); D6(6); H96(6);
D4:H62	c_1	28 of 28;1911-1938	rpL19(7); rpL41(1); rpL43(9); Cl_L2-L43(9); D0(1); H61(1); D4(13); H63a(1); H64(10); H67(2);
D4:H63	c_1 c_1	32 of 37;1939-1953;2093-2109	rpL19(13); D4(3); H63a(2); H64(1); D6(5); H101_ES41(5);
D4:H63a	c_1	5 of 5;2110-2114	rpL24(3); D4(3); H62(1); H63(1); H64(1); D6(3); H101(2); H101_ES41(1);
D4:H63_ES27	c_1	2 of 16;1954-1955
D4:H63_ES27a	-	0 of 99	-
D4:H63_ES27b	-	0 of 19	-
D4:H64	c_1 c_1	30 of 30;2115-2131;2320-2332	rpL19(2); rpL43(3); Cl_L2-L43(3); D2(4); H35(4); D3(1); H60(1); D4(30); H62(14); H63(1); H63a(2); H65(5); H66(1); H67(2); H71(5); D5(2); H93(2); D6(5); H96(5);
D4:H65	c_1	17 of 17;2132-2148	rpL2(8); rpL37(3); rpL43(1); Cl_L2-L43(9); D2(16); H33(3); H34(2); H35(4); H35a(7); D4(9); H64(7); H67(1); H71(1); D5(9); H90(1); H93(8);
D4:H66	c_1	38 of 38;2149-2186	rpL15(6); rpL2(60); rpL43(1); Cl_L2-L43(61); Cl_D1-D5(6); D3(9); H52(7); H52_ES19(2); D4(9); H64(1); H67(6); H68(2);
D4:H67	c_1 c_1	14 of 14;2187-2193;2313-2319	rpL2(1); rpL43(4); Cl_L2-L43(5); D4(18); H62(1); H64(2); H65(2); H66(5); H68(3); H71(5);
D4:H68	c_1	55 of 55;2194-2248	rpL2(18); rpL36(3); rpL42(2); Cl_L2-L43(18); Cl_D1-D5(3); D1(3); H22(3); D4(12); H66(3); H67(3); H70(3); H71(3); D5(9); H74(1); H75(6); H88(2);
D4:H69	c_1	19 of 19;2249-2267	D4(4); H70(2); H71(2);
D4:H70	c_1	5 of 5;2268-2272	D4(6); H68(5); H69(1);
D4:H71	c_1	40 of 40;2273-2312	rpL23(7); rpL41(1); D4(15); H64(4); H65(1); H67(6); H68(2); H69(2); D5(17); H92(10); H93(7);
D5:H74	c_1 c_1	40 of 40;2400-2418;2800-2820	rpL2(3); rpL28(2); rpL29(1); rpL4(5); rpL42(7); Cl_L2-L43(3); Cl_D1-D2(5); D0(3); H26(1); H26a(1); H73(1); D1(4); H11(4); D2(17); H32(10); H35a(2); H37(4); H39(1); D4(1); H68(1); D5(28); H75(6); H80(2); H88(5); H89(6); H90(3); H93(6);
D5:H75	c_1 c_1	32 of 32;2419-2433;2597-2613	rpL15(13); rpL2(5); rpL42(2); Cl_L2-L43(5); Cl_D1-D5(13); D1(7); H11(2); H21(5); D4(6); H68(6); D5(6); H74(5); H79(1);
D5:H76	c_1 c_1	24 of 38;2434-2445;2501-2512	rpL15(2); rpL8(1); Cl_D1-D5(3); D5(5); H79(5);
D5:H77	-	0 of 27	-
D5:H78	-	0 of 14	-
D5:H79	c_1 c_1	19 of 19;2513-2520;2586-2596	rpL15(2); rpL8(10); Cl_D1-D5(12); D5(7); H75(1); H76(3); H79_ES31(3);
D5:H79_ES31	c_1 c_1	15 of 15;2521-2530;2581-2585	rpL2(7); rpL25(2); rpL8(15); Cl_L2-L43(7); Cl_D1-D5(15); D1(1); H10(1); D3(2); H52_ES19(2); D5(6); H79(5); H79_ES31b(1);
D5:H79_ES31a	c_1	18 of 18;2531-2548	rpL2(1); Cl_L2-L43(1);
D5:unk_ES31	c_1	12 of 12;2549-2560	rpL2(10); rpL27(2); rpL30(4); rpL34(8); rpL43(1); rpL8(7); Cl_L2-L43(11); Cl_D1-D5(7); Cl_D3(14); D3(6); H55(6); D5(2); H79_ES31b(2);
D5:H79_ES31b	c_1	20 of 20;2561-2580	rpL27(5); rpL8(9); Cl_D1-D5(9); Cl_D3(5); D5(3); H79_ES31(1); unk_ES31(2);
D5:H80	c_1	14 of 14;2614-2627	rpL10(2); rpL21(1); rpL29(1); D2(3); H37(1); H39(2); D5(11); H74(4); H81(3); H88(2); H89(2);
D5:H81	c_1	23 of 23;2628-2650	rpL10(7); rpL21(9); rpL29(2); D2(14); H38a(7); H39(7); D5(13); H80(6); H82(3); H85(3); H88(1);
D5:H82	c_1 c_1	13 of 13;2651-2655;2752-2759	rpL21(4); rpL42(10); D5(29); H81(6); H83(4); H85(7); H86(9); H88(3);
D5:H83	c_1 c_1	22 of 22;2656-2665;2702-2713	rpL11(1); rpL21(3); rpL42(4); rpL5(6); D5(22); H82(6); H84(3); H85(5); H86(1); H87(7);
D5:H84	c_1	26 of 26;2666-2691	rpL11(31); rpL5(6); D5(3); H83(3);
D5:H85	c_1	10 of 10;2692-2701	rpL21(8); D5(17); H81(5); H82(7); H83(5);
D5:H86	c_1	28 of 28;2714-2741	rpL18(4); rpL21(17); rpL28(1); rpL29(5); rpL42(5); Cl_D1-D2(4); D2(5); H31(2); H37(3); D5(12); H82(5); H83(2); H87(2); H88(3);
D5:H87	c_1	10 of 10;2742-2751	rpL21(2); rpL42(1); rpL5(14); D5(8); H83(7); H86(1);
D5:H88	c_1	40 of 40;2760-2799	rpL13(5); rpL18(6); rpL28(8); rpL42(22); Cl_D1-D2(6); D1(14); H12(1); H13(2); H21(1); H22(10); D2(5); H29(3); H37(2); D4(3); H68(3); D5(10); H74(1); H80(2); H81(1); H82(2); H86(4);
D5:H89	c_1	51 of 51;2821-2871	rpL10(16); rpL40(4); D0(8); H25a(3); H26(1); H72(3); H73(1); D2(15); H32(1); H39(6); H42(8); D5(19); H74(8); H80(1); H90(6); H91(4);
D5:H90	c_1 c_1	34 of 34;2872-2886;2937-2955	rpL23(1); rpL3(19); D0(9); H25a(1); H61(1); H72(1); H73(6); D2(6); H35(1); H41(1); H42(4); D4(1); H65(1); D5(16); H74(5); H89(4); H91(1); H92(3); unk_H92H93(1); H93(2);
D5:H91	c_1	29 of 29;2887-2915	rpL3(3); rpL40(7); rpL9(6); D2(2); H42(2); D5(12); H89(7); H90(1); unk_H92H93(4); D6(18); H95(11); H97(7);
D5:H92	c_1	15 of 15;2916-2930	rpL23(7); rpL3(3); D0(3); H61(3); D4(6); H71(6); D5(7); H90(5); unk_H92H93(2);
D5:unk_H92H93	c_1	6 of 6;2931-2936	rpL23(5); D5(7); H90(1); H91(5); H92(1); D6(2); H95(2);
D5:H93	c_1	24 of 24;2956-2979	rpL2(8); Cl_L2-L43(8); D2(5); H35(3); H35a(2); D4(12); H64(1); H65(6); H71(5); D5(11); H74(8); H90(3);
D6:H94	c_1 c_1	32 of 32;2995-3010;3136-3151	rpL16(7); rpL3(36); Cl_D2-D6(7); D0(3); H73(3); D1(1); H2(1); D6(7); H97(1); H99(6);
D6:H95	c_1	32 of 32;3011-3042	rpL23(9); rpL3(5); rpL9(8); D5(7); H91(6); unk_H92H93(1); D6(6); H96(4); H97(2);
D6:H96	c_1	56 of 56;3043-3098	rpL19(6); rpL23(6); rpL24(8); rpL3(29); rpL31(8); D0(11); H61(11); D2(1); H47(1); D3(15); H48(2); H57(7); H60(6); D4(2); H64(2); D6(15); H95(4); H101(11);
D6:H97	c_1	37 of 37;3099-3135	rpL16(6); rpL3(1); rpL40(6); rpL9(19); Cl_D2-D6(6); D2(5); H41(1); H42(4); D5(9); H91(9); D6(3); H94(1); H95(2);
D6:H98	c_1 c_1	35 of 35;3152-3171;3279-3293	rpL3(2); rpL33(2); Cl_D2-D6(2); D6(5); H98_ES39(1); H99(4);
D6:H98_ES39	c_1 c_1	11 of 11;3172-3175;3272-3278	rpL16(3); rpL17(4); rpL33(17); rpL6(7); Cl_D2-D6(27); D1(1); H25(1); ES7(5); H25_ES7(5); D6(2); H98(1); H98_ES39b(1);
D6:H98_ES39a	c_1	39 of 39;3176-3214	rpL14(12); rpL16(20); rpL20(13); rpL33(5); rpL6(1); rpL9(14); Cl_D2-D6(51);
D6:H98_ES39b	c_1	57 of 57;3215-3271	rpL14(10); rpL16(9); rpL17(7); rpL3(8); rpL33(2); rpL6(18); Cl_D2-D6(39); D6(1); H98_ES39(1);
D6:H99	c_1 c_1	12 of 12;3294-3298;3390-3396	rpL17(7); rpL3(7); D6(11); H94(6); H98(4); H100(1);
D6:H100	c_1	17 of 17;3299-3315	rpL17(5); rpL3(19); D0(9); H61(3); H73(6); D6(2); H99(1); H101(1);
D6:H101	c_1 c_1	51 of 51;3316-3340;3364-3389	rpL24(5); rpL3(18); rpL31(15); D4(2); H63a(2); D6(14); H96(11); H100(2); H101_ES41(1);
D6:H101_ES41	c_1	23 of 23;3341-3363	D4(8); H63(7); H63a(1); D6(2); H101(2);
D7:5S_H1	c_3 c_3	28 of 28;1-14;108-121	rpL11(1); rpL21(2); rpL5(37); D7(12); 5S_H2(8); 5S_H3(1); 5S_H5(3);
D7:5S_H2	c_3 c_3	22 of 22;15-27;60-68	rpL10(7); rpL11(2); rpL5(17); D7(18); 5S_H1(11); 5S_H3(7);
D7:5S_H3	c_3	32 of 32;28-59	rpL11(16); rpL5(20); D7(5); 5S_H1(1); 5S_H2(4);
D7:5S_H4	c_3	22 of 22;78-99	rpL10(5); rpL20(7); rpL7(9); Cl_D1-D2(9); Cl_D2-D6(7); D2(12); H38a(6); H40(2); H41(2); H42(2); D7(4); 5S_H5(4);
D7:5S_H5	c_3 c_3	17 of 17;69-77;100-107	rpL20(8); Cl_D2-D6(8); D2(7); H38a(7); D7(7); 5S_H1(4); 5S_H4(3);
ITS2:ITS2	-	0 of 232	-

## Sheet: Nog1TAP-A
name	chain	modeled_residues	mapped_contacts
D0:H25a	c_1	17 of 17;636-652	rpL32(6); Cl_D2-D6(6); D0(12); H26(4); H72(7); H73(1); D1(1); H25(1); D2(5); H32(1); H39(3); H40(1);
D0:H26	c_1 c_1	19 of 19;653-660;1432-1442	rpL17(1); rpL32(7); rpL4(10); Cl_D1-D2(10); Cl_D2-D6(7); D0(8); H25a(4); H26a(2); H72(2); D1(9); H2(8); H23(1); D2(6); H32(4); H36(2);
D0:H26a	c_1 c_1	17 of 17;1443-1451;2353-2360	rpL17(17); D0(8); H26(1); H61(2); H72(1); H73(4); D1(1); H2(1); D2(1); H35(1); D3(2); H50(2); D5(1); H74(1);
D0:H61	c_1 c_1	51 of 51;1880-1910;2333-2352	rpL17(3); rpL23(8); rpL3(12); rpL31(3); D0(4); H26a(2); H73(2); D2(5); H35(3); H47(2); D3(1); H50(1); D5(2); H92(2); D6(11); H96(9); H100(2);
D0:H72	c_1	24 of 24;2361-2384	rpL16(8); rpL3(2); rpL32(2); Cl_D2-D6(10); D0(13); H25a(8); H26(1); H26a(1); H73(3); D1(5); H25(5); D2(9); H40(3); H41(5); H42(1);
D0:H73	c_1 c_1	28 of 30;2385-2399;2982-2994	rpL16(3); rpL17(6); rpL3(20); Cl_D2-D6(3); D0(11); H25a(1); H26a(7); H61(2); H72(1); D1(5); H2(3); H25(2); D2(1); H35(1); D5(3); H74(1); H90(2); D6(5); H94(2); H100(3);
D1:H2	c_1 c_2	41 of 41;398-419;1-19	rpL17(17); rpL32(1); rpL39(1); Cl_D2-D6(1); D0(10); H26(6); H26a(1); H73(3); D1(12); H3(1); H24(9); H25(2); D2(8); H46(8); D6(1); H94(1);
D1:H3	c_1 c_2	4 of 4;368-369;20-21	rpL4(2); Cl_D1-D2(2); D1(5); H2(2); H4(2); H23(1); D2(2); H46(2);
D1:H4	c_1 c_2	35 of 35;326-342;22-39	rpL13(5); rpL26(12); rpL35(7); rpL37(5); rpL4(15); Cl_D1-D2(15); D1(19); H3(1); H5(4); H10(1); H11(7); H13(1); H23(5); D2(5); H28(1); H46(4);
D1:H5	c_2 c_2	12 of 12;40-44;100-106	rpL37(11); rpL39(1); D1(12); H4(4); H6(2); H8(2); H10(2); H11(2);
D1:H6	c_2	18 of 18;45-62	rpL25(2); rpL35(7); rpL37(3); rpL39(12); D1(9); H5(1); H7(7); H23(1);
D1:H7	c_2	37 of 37;63-99	rpL25(1); rpL26(16); rpL35(12); rpL37(8); rpL39(4); D1(8); H6(7); H18(1);
D1:H8	c_2	9 of 9;107-115	rpL25(1); rpL37(1); rpL39(3); D1(5); H5(2); H9(2); H10(1); D3(7); H51(3); H52(3); H52_ES19(1);
D1:H9	c_2	22 of 22;116-137	rpL25(10); D1(2); H8(1); H10(1); D3(4); H54(4);
D1:H10	c_1 c_2	40 of 42;3-21;138-158	rpL15(11); rpL25(13); rpL35(4); rpL8(11); Cl_D1-D5(22); D1(12); H4(2); H5(3); H8(2); H9(3); H15(2); D3(1); H52_ES19(1); D5(1); H79_ES31(1);
D1:H11	c_1	40 of 40;22-61	rpL13(3); rpL15(21); rpL37(5); Cl_D1-D5(21); D1(16); H4(7); H5(3); H12(1); H13(3); H14(1); H21(1); D2(11); H32(10); H37(1); D3(3); H52(3); D5(8); H74(3); H75(5);
D1:H12	c_1	15 of 15;62-76	rpL13(14); rpL15(8); rpL28(3); rpL36(4); Cl_D1-D5(12); D1(19); H11(1); H13(4); H14(5); H21(1); H22(8); D5(1); H88(1);
D1:H13	c_1	30 of 30;77-106	rpL13(10); rpL15(7); rpL28(5); Cl_D1-D5(7); D1(19); H4(1); H11(5); H12(7); H14(3); H21(3); D2(6); H28(6); D5(1); H74(1);
D1:H14	c_1 c_1	13 of 13;107-112;319-325	rpL13(6); rpL15(7); rpL35(2); Cl_D1-D5(7); D1(11); H11(1); H12(2); H13(4); H15(2); H16(2);
D1:H15	c_1	42 of 42;113-154	rpL15(14); rpL25(1); rpL35(8); rpL36(1); rpL8(22); Cl_D1-D5(37); D1(11); H10(2); H14(2); H16(7);
D1:H16	c_1 c_1	21 of 21;155-165;258-267	rpL13(3); rpL15(5); rpL36(7); Cl_D1-D5(12); D1(10); H14(2); H15(6); H17(1); H22(1);
D1:H17	c_1 c_1	24 of 24;166-172;241-257	rpL13(2); rpL35(1); D1(9); H16(1); H18(8);
D1:H18	c_1 c_1	27 of 27;173-187;229-240	rpL26(4); rpL4(1); Cl_D1-D2(1); D1(11); H7(1); H17(6); unk_H19H20(3); H20(1);
D1:H19	c_1	20 of 20;188-207	rpL26(5); D1(10); H20(8); H24(2); D2(2); H46(2);
D1:unk_H19H20	c_1	6 of 6;208-213	rpL26(4); rpL4(6); Cl_D1-D2(6); D1(6); H18(3); H20(3);
D1:H20	c_1	15 of 15;214-228	rpL26(16); rpL4(3); Cl_D1-D2(3); D1(17); H18(1); H19(11); unk_H19H20(4); H24(1); D2(2); H46(2);
D1:H21	c_1	31 of 31;268-298	rpL15(22); rpL28(2); rpL36(11); Cl_D1-D5(33); D1(14); H11(1); H12(1); H13(5); H22(7); D5(6); H75(4); H88(2);
D1:H22	c_1	20 of 20;299-318	rpL13(1); rpL15(2); rpL28(2); rpL36(7); Cl_D1-D5(9); D1(16); H12(7); H16(1); H21(8); D4(3); H68(3); D5(9); H88(9);
D1:H23	c_1	25 of 25;343-367	rpL37(11); rpL39(6); rpL4(16); Cl_D1-D2(16); D0(3); H26(3); D1(10); H3(1); H4(7); H6(2); D2(9); H32(5); H33(2); H35a(1); H46(1);
D1:H24	c_1	28 of 28;370-397	rpL17(9); rpL26(6); D1(7); H2(5); H19(1); H20(1); D2(1); H47(1);
D1:H25	c_1 c_1	32 of 32;420-436;621-635	rpL16(2); rpL32(6); rpL33(16); Cl_D2-D6(24); D0(11); H25a(1); H72(8); H73(2); D1(2); H2(2); ES7(4); H25_ES7a(1); H25_ES7(3); D2(2); H46(2); D6(1); H98_ES39(1);
ES7:H25_ES7a	c_1 c_1	5 of 58;437-440;494-494	rpL32(2); Cl_D2-D6(2); D1(1); H25(1);
ES7:H25_ES7	c_1 c_1	18 of 18;495-502;611-620	rpL17(5); rpL33(3); rpL6(10); Cl_D2-D6(13); D1(2); H25(2); ES7(5); H25_ES7b(5); D6(3); H98_ES39(3);
ES7:H25_ES7b	c_1	93 of 93;503-595	rpL14(10); rpL20(10); rpL32(1); rpL33(7); rpL4(23); rpL6(7); rpL7(12); Cl_D1-D2(35); Cl_D2-D6(35); ES7(6); H25_ES7(2); H25_ES7c(4); D2(6); H41(6);
ES7:H25_ES7c	c_1	15 of 15;596-610	rpL4(12); rpL6(3); rpL7(5); Cl_D1-D2(17); Cl_D2-D6(3); ES7(6); H25_ES7b(6); D2(2); H41(2);
D2:H27	c_1 c_1	32 of 32;661-676;786-801	rpL13(5); rpL15(1); rpL18(10); rpL4(15); Cl_D1-D5(1); Cl_D1-D2(25); D2(13); H28(7); H32(3); H36(1); H38(2);
D2:H28	c_1	27 of 27;677-703	rpL13(9); rpL15(4); rpL18(3); rpL28(1); rpL4(20); Cl_D1-D5(4); Cl_D1-D2(23); D1(10); H4(3); H13(7); D2(8); H27(7); H31(1);
D2:H29	c_1	11 of 11;704-714	rpL13(2); rpL28(9); D2(9); H30(1); H31(8); D5(3); H88(3);
D2:H30	c_1	36 of 36;715-750	rpL18(18); rpL28(4); Cl_D1-D2(18); D2(9); H29(1); H31(7); H38(1);
D2:H31	c_1	35 of 35;751-785	rpL13(4); rpL18(8); rpL28(2); Cl_D1-D2(8); D2(15); H28(1); H29(8); H30(6);
D2:H32	c_1 c_1	31 of 31;802-814;924-941	rpL13(1); rpL15(1); rpL2(1); rpL37(4); rpL4(10); Cl_L2-L43(1); Cl_D1-D5(1); Cl_D1-D2(10); D0(3); H25a(1); H26(2); D1(12); H11(8); H23(4); D2(14); H27(4); H33(1); H35a(6); H36(1); H37(2); D5(11); H74(11);
D2:H33	c_1 c_1	27 of 27;815-829;895-906	rpL2(11); rpL34(2); rpL37(10); Cl_L2-L43(11); Cl_D3(2); D1(2); H23(2); D2(14); H32(1); H34(2); H35(2); H35a(9); D3(10); H49(2); H52(7); H55(1); D4(4); H65(4);
D2:H34	c_1	36 of 36;830-865	rpL19(9); rpL2(3); rpL43(9); Cl_L2-L43(12); D2(2); H33(1); H35(1); D3(9); H48(1); H56(2); H58(3); H60(3); D4(2); H65(2);
D2:H35	c_1	29 of 29;866-894	rpL17(5); rpL3(2); rpL37(3); D0(5); H26a(1); H61(3); H73(1); D2(6); H33(1); H34(4); H35a(1); D3(7); H48(1); H49a(4); H56(2); D4(4); H64(1); H65(3); D5(1); H93(1);
D2:H35a	c_1	17 of 17;907-923	rpL15(2); rpL2(11); rpL37(4); Cl_L2-L43(11); Cl_D1-D5(2); D1(1); H23(1); D2(15); H32(3); H33(10); H35(2); D3(2); H49a(2); D4(8); H65(8); D5(5); H74(2); H75(1); H93(2);
D2:H36	c_1 c_1	22 of 22;942-953;1366-1375	rpL18(3); rpL32(7); Cl_D1-D2(3); Cl_D2-D6(7); D0(3); H26(3); D2(21); H27(1); H32(1); H38(8); H39(4); H40(2); H45(1); H46(4);
D2:H37	c_1 c_1	13 of 14;954-961;963-967	D1(1); H11(1); D2(4); H32(2); H38(1); H39(1); D5(2); H74(2);
D2:H38	c_1 c_1	36 of 36;968-986;1098-1114	rpL18(8); rpL21(5); rpL7(13); Cl_D1-D2(21); D2(17); H27(2); H30(1); H36(8); H37(1); H38a(2); H39(2); H45(1);
D2:H38a	c_1 c_1	18 of 76;987-993;1052-1062	rpL21(8); rpL7(2); Cl_D1-D2(2); D2(2); H38(1); H38_ES12(1); D7(7); 5S_H4(3); 5S_H5(4);
D2:H38_ES12	c_1 c_1	32 of 35;1063-1073;1077-1097	rpL21(10); D2(1); H38a(1);
D2:H39	c_1 c_1	26 of 29;1115-1129;1133-1143	rpL7(1); Cl_D1-D2(1); D0(1); H25a(1); D2(11); H36(5); H37(2); H38(2); H40(2);
D2:H40	c_1	17 of 17;1144-1160	rpL32(5); rpL33(2); rpL7(7); Cl_D1-D2(7); Cl_D2-D6(7); D0(4); H25a(1); H72(3); D2(16); H36(2); H39(4); H41(10); D7(1); 5S_H4(1);
D2:H41	c_1 c_1	72 of 72;1161-1199;1306-1338	rpL14(2); rpL16(26); rpL20(9); rpL32(5); rpL33(10); rpL7(14); rpL9(1); Cl_D1-D2(14); Cl_D2-D6(52); D0(5); H72(5); ES7(6); H25_ES7b(5); H25_ES7c(1); D2(20); H40(11); H42(7); H45(2); D5(1); H90(1); D7(1); 5S_H4(1);
D2:H42	c_1 c_1	59 of 59;1200-1230;1278-1305	Mrt4(27); Nog1(3); Nsa2(12); rpL16(1); rpL20(12); rpL3(2); rpL9(1); Cl_D2-D6(13); D0(1); H72(1); D2(10); H41(6); H43(1); unk_H43H44(3); D5(6); H89(1); H90(4); H91(1); D6(3); H97(3); D7(1); 5S_H4(1);
D2:H43	c_1	26 of 26;1231-1256	Mrt4(4); Nog1(2); D2(15); H42(2); unk_H43H44(1); H44(12);
D2:unk_H43H44	c_1	5 of 5;1257-1261	Mrt4(9); D2(6); H42(5); H43(1);
D2:H44	c_1	16 of 16;1262-1277	Mrt4(6); Nog1(1); Nsa2(1); D2(11); H43(11);
D2:H45	c_1 c_1	23 of 27;1339-1349;1354-1365	rpL18(8); rpL32(5); rpL4(9); rpL6(1); rpL7(3); Cl_D1-D2(20); Cl_D2-D6(6); D2(3); H36(1); H38(1); H41(1);
D2:H46	c_1	56 of 56;1376-1431	rpL32(31); rpL4(27); rpL6(4); Cl_D1-D2(27); Cl_D2-D6(35); D1(28); H2(11); H3(2); H4(3); H19(4); H20(2); H23(2); H25(4); D2(5); H36(5);
D2:H47	c_1	24 of 24;1452-1475	Nog1(2); rpL19(8); rpL31(11); D0(5); H61(5); D1(1); H24(1); D3(11); H48(5); H49a(2); H50(4); D6(2); H96(2);
D3:H48	c_1 c_1	17 of 17;1476-1484;1872-1879	Nog1(3); rpL19(7); rpL31(2); D2(6); H34(1); H35(1); H47(4); D3(5); H49(1); H60(4); D6(2); H96(2);
D3:H49	c_1 c_1	8 of 8;1485-1488;1854-1857	rpL34(7); Cl_D3(7); D2(3); H33(3); D3(7); H48(3); unk_H49b(2); H52(1); H60(1);
D3:H49a	c_1	15 of 15;1839-1853	rpL17(4); rpL37(4); rpL39(2); D2(7); H35(4); H35a(1); H47(2); D3(10); unk_H49b(5); H50(5);
D3:unk_H49b	c_1 c_1	10 of 10;1489-1494;1835-1838	rpL34(2); rpL37(2); rpL39(8); Cl_D3(2); D3(11); H49(2); H49a(3); H50(2); H51(2); H53(2);
D3:H50	c_1	26 of 26;1495-1520	rpL17(5); rpL19(2); rpL39(4); D0(3); H26a(2); H61(1); D2(6); H47(6); D3(10); H49a(3); unk_H49b(4); H51(1); H53(2);
D3:H51	c_1 c_1	14 of 14;1521-1529;1830-1834	rpL25(14); rpL34(2); rpL39(3); Cl_D3(2); D1(3); H8(3); D3(18); unk_H49b(2); H50(1); H52(2); H53(9); H54(4);
D3:H52	c_1 c_1	33 of 33;1530-1554;1584-1591	rpL15(9); rpL34(5); rpL37(1); rpL39(1); Cl_D1-D5(9); Cl_D3(5); D1(9); H8(4); H11(5); D2(10); H33(10); D3(16); H49(1); H51(3); H52_ES19(5); H53(1); H55(6); D4(5); H66(5);
D3:H52_ES19	c_1 c_1	24 of 29;1555-1566;1572-1583	rpL2(2); rpL25(5); rpL8(5); Cl_L2-L43(2); Cl_D1-D5(5); D1(5); H8(1); H10(4); D3(7); H52(5); H55(2); D4(1); H66(1); D5(1); H79_ES31(1);
D3:H53	c_1	21 of 21;1592-1612	rpL19(5); rpL25(2); rpL34(10); rpL38(1); Cl_D3(10); D3(25); unk_H49b(1); H50(4); H51(8); H52(2); H54(4); H58(5); H59(1);
D3:H54	c_1 c_1	38 of 38;1613-1631;1811-1829	rpL25(1); rpL27(9); rpL34(3); rpL38(8); Cl_D3(12); D1(3); H9(3); D3(12); H51(2); H53(3); H55(5); H58(2);
D3:H54_ES20a	c_1	10 of 10;1632-1641	rpL27(11); rpL34(7); Cl_D3(18); D3(8); H55(2); H58(6);
D3:H55	c_1 c_1	30 of 30;1642-1657;1797-1810	rpL2(4); rpL27(4); rpL34(17); Cl_L2-L43(4); Cl_D3(21); D2(1); H33(1); D3(18); H52(6); H52_ES19(1); H54(9); H54_ES20a(2); D5(2); unk_ES31(2);
D3:unk_H55H56	c_1	5 of 5;1792-1796	rpL2(10); rpL43(6); Cl_L2-L43(16); D3(1); H56(1);
D3:H56	c_1 c_1	36 of 36;1658-1674;1773-1791	rpL19(8); rpL34(5); rpL43(1); Cl_L2-L43(1); Cl_D3(5); D2(3); H34(2); H35(1); D3(13); unk_H55H56(1); H57(2); H58(7); H60(3); D4(1); H63(1);
D3:H57	c_1	19 of 19;1675-1693	Nog1(10); rpL19(5); rpL22(17); D3(4); H56(1); H59(3); D6(3); H96(3);
D3:H58	c_1	59 of 59;1694-1752	rpL19(12); rpL27(3); rpL30(15); rpL34(10); rpL38(8); rpL43(5); Cl_L2-L43(5); Cl_D3(28); D2(4); H34(4); D3(22); H53(5); H54(1); H54_ES20a(5); H56(9); H59(2);
D3:H59	c_1	20 of 20;1753-1772	rpL19(4); rpL22(3); D3(6); H53(2); H57(3); H58(1);
D3:H60	c_1	14 of 14;1858-1871	rpL19(7); rpL34(1); Cl_D3(1); D2(3); H34(3); D3(8); H48(5); H49(1); H56(2); D4(3); H64(3); D6(5); H96(5);
D4:H62	c_1	28 of 28;1911-1938	Nog2(7); rpL19(7); rpL43(8); Cl_L2-L43(8); D4(12); H63a(1); H64(9); H67(2);
D4:H63	c_1 c_1	32 of 37;1939-1953;2093-2109	rpL19(17); D3(2); H56(2); D4(3); H63a(2); H64(1); D6(6); H101_ES41(6);
D4:H63a	c_1 c_1	4 of 5;2110-2111;2113-2114	Rlp24(1); D4(3); H62(1); H63(1); H64(1); D6(2); H96(1); H101_ES41(1);
D4:H63_ES27	-	0 of 16	-
D4:H63_ES27a	-	0 of 99	-
D4:H63_ES27b	-	0 of 19	-
D4:H64	c_1 c_1	30 of 30;2115-2131;2320-2332	Nog2(13); rpL19(2); rpL43(2); Cl_L2-L43(2); D2(4); H35(4); D3(2); H60(2); D4(22); H62(12); H63(1); H63a(2); H65(5); H67(2); D5(2); H93(2); D6(4); H96(4);
D4:H65	c_1	17 of 17;2132-2148	rpL2(7); rpL37(3); Cl_L2-L43(7); D2(16); H33(3); H34(2); H35(4); H35a(7); D4(6); H64(6); D5(8); H90(1); H93(7);
D4:H66	c_1	38 of 38;2149-2186	rpL15(2); rpL2(32); Cl_L2-L43(32); Cl_D1-D5(2); D3(10); H52(9); H52_ES19(1); D4(5); H67(4); H68(1);
D4:H67	c_1 c_1 c_1	9 of 14;2187-2193;2313-2313;2319-2319	Nog2(1); rpL43(4); Cl_L2-L43(4); D4(8); H62(1); H64(2); H66(4); H68(1);
D4:H68	c_1 c_1	48 of 55;2194-2203;2210-2247	Nog2(2); rpL36(4); Cl_D1-D5(4); D1(3); H22(3); D4(6); H66(4); H67(2); D5(9); H75(6); H88(3);
D4:H69	-	0 of 19	-
D4:H70	-	0 of 5	-
D4:H71	-	0 of 40	-
D5:H74	c_1 c_1 c_1 c_1 c_1	30 of 40;2400-2401;2406-2407;2411-2418;2800-2815;2819-2820	Nog1(4); Nsa2(1); Nog2(10); rpL2(2); rpL4(2); Cl_L2-L43(2); Cl_D1-D2(2); D0(3); H26a(1); H73(2); D1(3); H11(2); H13(1); D2(13); H32(9); H35a(2); H37(2); D5(14); H75(6); H90(2); H93(6);
D5:H75	c_1 c_1	31 of 32;2419-2433;2598-2613	Nog2(7); rpL15(12); rpL2(1); Cl_L2-L43(1); Cl_D1-D5(12); D1(7); H11(3); H21(4); D2(1); H35a(1); D4(6); H68(6); D5(6); H74(5); H79(1);
D5:H76	c_1 c_1	23 of 38;2434-2446;2503-2512	rpL36(1); rpL8(1); Cl_D1-D5(2); D5(5); H79(5);
D5:H77	-	0 of 27	-
D5:H78	-	0 of 14	-
D5:H79	c_1 c_1	19 of 19;2513-2520;2586-2596	rpL15(2); rpL8(9); Cl_D1-D5(11); D5(5); H75(1); H76(2); H79_ES31(2);
D5:H79_ES31	c_1 c_1	15 of 15;2521-2530;2581-2585	rpL2(6); rpL25(2); rpL8(14); Cl_L2-L43(6); Cl_D1-D5(14); D1(1); H10(1); D3(1); H52_ES19(1); D5(4); H79(3); H79_ES31b(1);
D5:H79_ES31a	c_1 c_1	10 of 18;2531-2536;2545-2548	rpL2(1); Cl_L2-L43(1);
D5:unk_ES31	c_1	12 of 12;2549-2560	rpL2(9); rpL27(2); rpL30(4); rpL34(7); rpL8(6); Cl_L2-L43(9); Cl_D1-D5(6); Cl_D3(13); D3(5); H55(5); D5(3); H79_ES31b(3);
D5:H79_ES31b	c_1	20 of 20;2561-2580	rpL27(6); rpL8(8); Cl_D1-D5(8); Cl_D3(6); D5(4); H79_ES31(1); unk_ES31(3);
D5:H80	-	0 of 14	-
D5:H81	-	0 of 23	-
D5:H82	-	0 of 13	-
D5:H83	-	0 of 22	-
D5:H84	-	0 of 26	-
D5:H85	-	0 of 10	-
D5:H86	-	0 of 28	-
D5:H87	-	0 of 10	-
D5:H88	c_1	26 of 40;2768-2793	rpL13(4); rpL28(4); D1(12); H12(1); H21(1); H22(10); D2(3); H29(3); D4(3); H68(3);
D5:H89	c_1 c_1	26 of 51;2824-2840;2850-2858	Nog1(19); Nsa2(5); D2(2); H42(2); D7(1); 5S_H4(1);
D5:H90	c_1 c_1	34 of 34;2872-2886;2937-2955	Nog1(8); Nsa2(2); rpL3(18); D0(5); H73(5); D2(3); H41(1); H42(2); D4(1); H65(1); D5(8); H74(2); H91(1); H92(3); unk_H92H93(1); H93(1);
D5:H91	c_1	29 of 29;2887-2915	Nog1(10); Nsa2(6); rpL3(2); rpL9(7); D2(2); H42(2); D5(5); H90(1); unk_H92H93(4); D6(16); H95(10); H97(6);
D5:H92	c_1	15 of 15;2916-2930	Nog1(1); rpL23(6); rpL3(1); D0(2); H61(2); D5(7); H90(6); unk_H92H93(1);
D5:unk_H92H93	c_1	6 of 6;2931-2936	rpL23(5); D5(7); H90(1); H91(5); H92(1); D6(2); H95(2);
D5:H93	c_1	23 of 24;2956-2978	Nsa2(5); Nog2(10); D2(5); H35(2); H35a(3); D4(6); H64(1); H65(5); D5(9); H74(8); H90(1);
D6:H94	c_1 c_1	32 of 32;2995-3010;3136-3151	rpL16(5); rpL3(34); Cl_D2-D6(5); D0(3); H73(3); D1(1); H2(1); D6(6); H99(6);
D6:H95	c_1	32 of 32;3011-3042	Nog1(8); Nsa2(2); Tif6(2); rpL23(6); rpL3(6); rpL9(7); D5(7); H91(6); unk_H92H93(1); D6(5); H96(4); H97(1);
D6:H96	c_1	56 of 56;3043-3098	Nog1(3); Rlp24(9); rpL19(4); rpL23(7); rpL3(26); rpL31(10); D0(9); H61(9); D2(1); H47(1); D3(14); H48(2); H57(7); H60(5); D4(3); H63a(1); H64(2); D6(13); H95(3); H101(10);
D6:H97	c_1	37 of 37;3099-3135	Mrt4(1); Nsa2(6); rpL16(4); rpL3(1); rpL9(12); Cl_D2-D6(4); D2(4); H42(4); D5(9); H91(9); D6(1); H95(1);
D6:H98	c_1 c_1	35 of 35;3152-3171;3279-3293	rpL33(2); Cl_D2-D6(2); D6(5); H98_ES39(1); H99(4);
D6:H98_ES39	c_1 c_1	11 of 11;3172-3175;3272-3278	rpL16(4); rpL17(4); rpL33(14); rpL6(6); Cl_D2-D6(24); D1(1); H25(1); ES7(4); H25_ES7(4); D6(2); H98(1); H98_ES39b(1);
D6:H98_ES39a	c_1	39 of 39;3176-3214	rpL14(13); rpL16(20); rpL20(12); rpL33(5); rpL6(3); rpL9(10); Cl_D2-D6(53);
D6:H98_ES39b	c_1	57 of 57;3215-3271	rpL14(6); rpL16(9); rpL17(7); rpL3(8); rpL33(2); rpL6(15); Cl_D2-D6(32); D6(1); H98_ES39(1);
D6:H99	c_1 c_1	12 of 12;3294-3298;3390-3396	rpL17(5); rpL3(8); D6(11); H94(5); H98(5); H100(1);
D6:H100	c_1	17 of 17;3299-3315	rpL17(5); rpL3(19); rpL31(1); D0(7); H61(3); H73(4); D6(3); H99(1); H101(2);
D6:H101	c_1 c_1	51 of 51;3316-3340;3364-3389	Rlp24(11); rpL3(20); rpL31(17); D6(16); H96(12); H100(3); H101_ES41(1);
D6:H101_ES41	c_1 c_1	22 of 23;3341-3350;3352-3363	D4(8); H63(7); H63a(1); D6(2); H101(2);
D7:5S_H1	c_3	4 of 28;108-111	D7(3); 5S_H5(3);
D7:5S_H2	-	0 of 22	-
D7:5S_H3	-	0 of 32	-
D7:5S_H4	c_3	22 of 22;78-99	rpL20(5); rpL7(7); Cl_D1-D2(7); Cl_D2-D6(5); D2(10); H38a(3); H40(2); H41(2); H42(3); D5(1); H89(1); D7(4); 5S_H5(4);
D7:5S_H5	c_3 c_3	17 of 17;69-77;100-107	rpL20(6); Cl_D2-D6(6); D2(5); H38a(5); D7(6); 5S_H1(3); 5S_H4(3);
ITS2:ITS2	-	0 of 232	-

## Sheet: Nog1TAP-B
name	chain	modeled_residues	mapped_contacts
D0:H25a	c_1	17 of 17;636-652	rpL32(5); Cl_D2-D6(5); D0(8); H26(4); H72(4); D1(2); H25(2); D2(7); H32(1); H36(2); H39(2); H40(2);
D0:H26	c_1 c_1	19 of 19;653-660;1432-1442	rpL32(6); rpL4(9); Cl_D1-D2(9); Cl_D2-D6(6); D0(8); H25a(4); H26a(2); H72(2); D1(8); H2(7); H23(1); D2(8); H32(4); H36(2); H46(2);
D0:H26a	c_1 c_1	17 of 17;1443-1451;2353-2360	rpL17(19); D0(5); H26(1); H72(1); H73(3); D1(1); H2(1); D2(1); H35(1); D3(2); H50(2); D5(1); H74(1);
D0:H61	c_1 c_1	51 of 51;1880-1910;2333-2352	rpL17(3); rpL23(7); rpL3(12); rpL31(3); D0(2); H73(2); D2(5); H35(3); H47(2); D3(1); H50(1); D5(3); H90(2); H92(1); D6(12); H96(10); H100(2);
D0:H72	c_1 c_1	20 of 24;2361-2371;2376-2384	Nug1(3); rpL16(8); rpL3(1); rpL32(1); rpL33(1); Cl_D2-D6(10); D0(9); H25a(4); H26(1); H26a(1); H73(3); D1(4); H25(4); D2(9); H40(4); H41(5);
D0:H73	c_1 c_1 c_1	29 of 30;2385-2396;2398-2399;2980-2994	rpL16(3); rpL17(4); rpL3(20); Cl_D2-D6(3); D0(11); H26a(6); H61(3); H72(2); D1(4); H2(3); H25(1); D2(1); H35(1); D5(2); H74(1); H90(1); D6(5); H94(2); H100(3);
D1:H2	c_1 c_2	41 of 41;398-419;1-19	rpL17(19); rpL32(1); rpL39(1); Cl_D2-D6(1); D0(10); H26(6); H26a(1); H73(3); D1(12); H3(1); H24(10); H25(1); D2(9); H46(9); D6(1); H94(1);
D1:H3	c_1 c_2	4 of 4;368-369;20-21	rpL4(2); Cl_D1-D2(2); D1(5); H2(2); H4(2); H23(1); D2(2); H46(2);
D1:H4	c_1 c_2	35 of 35;326-342;22-39	rpL13(5); rpL26(10); rpL35(6); rpL37(4); rpL4(12); Cl_D1-D2(12); D1(19); H3(1); H5(4); H10(1); H11(7); H13(1); H23(5); D2(6); H28(1); H46(5);
D1:H5	c_2 c_2	12 of 12;40-44;100-106	rpL25(1); rpL37(11); rpL39(1); D1(12); H4(4); H6(2); H8(2); H10(2); H11(2);
D1:H6	c_2	18 of 18;45-62	rpL25(2); rpL35(7); rpL37(2); rpL39(12); D1(8); H5(1); H7(6); H23(1);
D1:H7	c_2	37 of 37;63-99	rpL25(1); rpL26(16); rpL35(11); rpL37(11); rpL39(4); D1(7); H6(7);
D1:H8	c_2	9 of 9;107-115	rpL25(1); rpL37(3); rpL39(3); D1(5); H5(2); H9(2); H10(1); D2(1); H33(1); D3(7); H51(3); H52(3); H52_ES19(1);
D1:H9	c_2 c_2 c_2	20 of 22;116-124;126-126;128-137	rpL25(11); D1(2); H8(1); H10(1); D3(2); H54(2);
D1:H10	c_1 c_1 c_2	40 of 42;1-1;3-21;138-157	rpL15(11); rpL25(10); rpL35(4); rpL8(13); Cl_D1-D5(24); D1(10); H4(2); H5(2); H8(1); H9(2); H15(3); D3(1); H52_ES19(1);
D1:H11	c_1	40 of 40;22-61	rpL13(3); rpL15(21); rpL37(5); Cl_D1-D5(21); D1(16); H4(7); H5(3); H12(1); H13(3); H14(1); H21(1); D2(10); H32(10); D3(3); H52(3); D5(6); H74(2); H75(4);
D1:H12	c_1	15 of 15;62-76	rpL13(12); rpL15(8); rpL28(3); rpL36(4); Cl_D1-D5(12); D1(18); H11(1); H13(4); H14(5); H21(1); H22(7); D5(1); H88(1);
D1:H13	c_1	30 of 30;77-106	rpL13(12); rpL15(6); rpL28(4); Cl_D1-D5(6); D1(20); H4(1); H11(6); H12(7); H14(3); H21(3); D2(6); H28(6);
D1:H14	c_1 c_1	13 of 13;107-112;319-325	rpL13(6); rpL15(7); rpL35(3); Cl_D1-D5(7); D1(11); H11(1); H12(2); H13(4); H15(2); H16(2);
D1:H15	c_1	42 of 42;113-154	rpL15(15); rpL25(1); rpL35(9); rpL36(1); rpL8(22); Cl_D1-D5(38); D1(11); H10(3); H14(2); H16(6);
D1:H16	c_1 c_1	21 of 21;155-165;258-267	rpL13(4); rpL15(4); rpL36(8); Cl_D1-D5(12); D1(9); H14(2); H15(5); H17(1); H22(1);
D1:H17	c_1 c_1 c_1	23 of 24;166-172;241-251;253-257	rpL13(1); rpL35(3); D1(9); H16(1); H18(8);
D1:H18	c_1 c_1	27 of 27;173-187;229-240	rpL26(4); rpL35(1); rpL37(1); D1(11); H17(6); unk_H19H20(3); H20(2);
D1:H19	c_1	20 of 20;188-207	rpL26(6); D1(11); unk_H19H20(1); H20(8); H24(2); D2(2); H46(2);
D1:unk_H19H20	c_1	6 of 6;208-213	rpL26(3); rpL4(9); Cl_D1-D2(9); D1(7); H18(3); H19(1); H20(3);
D1:H20	c_1	15 of 15;214-228	rpL26(15); rpL4(3); Cl_D1-D2(3); D1(17); H18(1); H19(11); unk_H19H20(4); H24(1); D2(2); H46(2);
D1:H21	c_1	31 of 31;268-298	rpL15(23); rpL28(1); rpL36(10); Cl_D1-D5(33); D1(13); H11(1); H12(1); H13(5); H22(6); D5(6); H75(5); H88(1);
D1:H22	c_1	20 of 20;299-318	rpL15(2); rpL28(2); rpL36(7); Cl_D1-D5(9); D1(15); H12(6); H16(1); H21(8); D4(3); H68(3); D5(10); H88(10);
D1:H23	c_1	25 of 25;343-367	rpL37(11); rpL39(6); rpL4(14); Cl_D1-D2(14); D0(3); H26(3); D1(10); H3(1); H4(7); H6(2); D2(9); H32(5); H33(2); H35a(1); H46(1);
D1:H24	c_1	28 of 28;370-397	rpL17(8); rpL26(6); D1(7); H2(5); H19(1); H20(1); D2(1); H47(1);
D1:H25	c_1 c_1	32 of 32;420-436;621-635	rpL16(2); rpL32(6); rpL33(16); Cl_D2-D6(24); D0(9); H25a(1); H72(7); H73(1); D1(2); H2(2); ES7(3); H25_ES7a(1); H25_ES7(2); D2(2); H46(2); D6(1); H98_ES39(1);
ES7:H25_ES7a	c_1 c_1	5 of 58;437-440;494-494	rpL32(3); Cl_D2-D6(3); D1(1); H25(1); ES7(1); H25_ES7(1);
ES7:H25_ES7	c_1 c_1	18 of 18;495-502;611-620	rpL17(6); rpL33(3); rpL6(10); Cl_D2-D6(13); D1(1); H25(1); ES7(7); H25_ES7a(1); H25_ES7b(6); D6(3); H98_ES39(3);
ES7:H25_ES7b	c_1 c_1	92 of 93;503-545;547-595	rpL14(10); rpL20(10); rpL32(1); rpL33(6); rpL4(26); rpL6(9); rpL7(13); Cl_D1-D2(39); Cl_D2-D6(36); ES7(6); H25_ES7(2); H25_ES7c(4); D2(7); H41(7);
ES7:H25_ES7c	c_1	15 of 15;596-610	rpL4(12); rpL6(3); rpL7(5); Cl_D1-D2(17); Cl_D2-D6(3); ES7(6); H25_ES7b(6); D2(2); H41(2);
D2:H27	c_1 c_1	32 of 32;661-676;786-801	rpL13(6); rpL15(2); rpL18(11); rpL4(15); Cl_D1-D5(2); Cl_D1-D2(26); D2(13); H28(7); H32(3); H36(1); H38(2);
D2:H28	c_1	27 of 27;677-703	rpL13(9); rpL15(4); rpL18(3); rpL4(17); Cl_D1-D5(4); Cl_D1-D2(20); D1(10); H4(3); H13(7); D2(8); H27(7); H31(1);
D2:H29	c_1	11 of 11;704-714	rpL13(3); rpL28(8); D2(8); H30(1); H31(7); D5(4); H88(4);
D2:H30	c_1	36 of 36;715-750	rpL18(18); rpL28(7); Cl_D1-D2(18); D2(8); H29(1); H31(7);
D2:H31	c_1	35 of 35;751-785	rpL13(6); rpL18(10); rpL28(1); Cl_D1-D2(10); D2(13); H28(1); H29(7); H30(5); D5(1); H88(1);
D2:H32	c_1 c_1	31 of 31;802-814;924-941	Nog2(1); rpL37(4); rpL4(10); Cl_D1-D2(10); D0(3); H25a(1); H26(2); D1(11); H11(8); H23(3); D2(11); H27(3); H33(1); H35a(6); H36(1); D5(9); H74(9);
D2:H33	c_1 c_1	27 of 27;815-829;895-906	rpL2(10); rpL34(2); rpL37(10); Cl_L2-L43(10); Cl_D3(2); D1(3); H8(1); H23(2); D2(13); H32(1); H34(2); H35(1); H35a(9); D3(10); H49(2); H52(7); H55(1); D4(4); H65(4);
D2:H34	c_1	36 of 36;830-865	rpL19(9); rpL2(3); rpL43(11); Cl_L2-L43(14); D2(3); H33(1); H35(2); D3(9); H48(1); H56(2); H58(2); H60(4); D4(2); H65(2);
D2:H35	c_1	29 of 29;866-894	rpL17(5); rpL3(3); rpL37(2); D0(6); H26a(2); H61(3); H73(1); D2(6); H33(1); H34(4); H35a(1); D3(7); H48(1); H49a(4); H56(2); D4(4); H64(1); H65(3);
D2:H35a	c_1	17 of 17;907-923	rpL15(1); rpL2(6); rpL37(3); Cl_L2-L43(6); Cl_D1-D5(1); D1(1); H23(1); D2(15); H32(3); H33(10); H35(2); D3(2); H49a(2); D4(9); H65(9); D5(4); H74(1); H93(3);
D2:H36	c_1 c_1	22 of 22;942-953;1366-1375	rpL32(9); Cl_D2-D6(9); D0(4); H25a(1); H26(3); D2(17); H27(1); H32(1); H38(6); H39(4); H40(2); H46(3);
D2:H37	c_1	14 of 14;954-967	Nog2(2); D2(2); H39(2); D5(1); H80(1);
D2:H38	c_1 c_1	36 of 36;968-986;1098-1114	rpL18(3); rpL21(3); rpL7(13); Cl_D1-D2(16); D2(12); H27(2); H36(6); H38a(2); H39(2);
D2:H38a	c_1 c_1	33 of 76;987-1003;1047-1062	Cgr1(3); rpL20(2); rpL21(12); rpL7(3); Cl_D1-D2(3); Cl_D2-D6(2); D2(1); H38(1);
D2:H38_ES12	c_1 c_1 c_1	26 of 35;1063-1074;1082-1093;1096-1097	rpL21(7);
D2:H39	c_1	29 of 29;1115-1143	Nog1(1); Nsa2(3); Nug1(7); rpL7(1); Cl_D1-D2(1); D0(1); H25a(1); D2(11); H36(5); H37(3); H38(1); H40(2); D5(2); H89(2);
D2:H40	c_1	17 of 17;1144-1160	Nug1(2); rpL32(5); rpL33(2); rpL7(8); Cl_D1-D2(8); Cl_D2-D6(7); D0(6); H25a(2); H72(4); D2(14); H36(2); H39(4); H41(8);
D2:H41	c_1 c_1	71 of 72;1161-1198;1306-1338	Nug1(11); rpL14(2); rpL16(28); rpL20(9); rpL32(5); rpL33(10); rpL7(14); Cl_D1-D2(14); Cl_D2-D6(54); D0(6); H72(6); ES7(7); H25_ES7b(6); H25_ES7c(1); D2(20); H40(11); H42(8); H45(1); D5(1); H90(1);
D2:H42	c_1 c_1	59 of 59;1200-1230;1278-1305	Mrt4(26); Nog1(2); Nsa2(13); Nug1(7); Cgr1(3); rpL16(1); rpL20(11); rpL3(2); rpL9(3); Cl_D2-D6(12); D2(8); H41(5); H43(1); unk_H43H44(2); D5(9); H89(3); H90(5); H91(1); D6(3); H97(3);
D2:H43	c_1	26 of 26;1231-1256	Mrt4(4); Nog1(4); Nog2(4); D2(16); H42(2); unk_H43H44(1); H44(13);
D2:unk_H43H44	c_1	5 of 5;1257-1261	Mrt4(9); D2(5); H42(4); H43(1);
D2:H44	c_1	16 of 16;1262-1277	Mrt4(5); Nog1(1); Nsa2(1); D2(13); H43(13);
D2:H45	c_1 c_1	24 of 27;1339-1349;1353-1365	rpL18(4); rpL32(5); rpL4(10); rpL6(3); rpL7(3); Cl_D1-D2(17); Cl_D2-D6(8); D2(2); H41(1); H46(1);
D2:H46	c_1	56 of 56;1376-1431	rpL32(29); rpL4(26); rpL6(3); Cl_D1-D2(26); Cl_D2-D6(32); D0(1); H26(1); D1(26); H2(10); H3(2); H4(3); H19(3); H20(2); H23(2); H25(4); D2(6); H36(5); H45(1);
D2:H47	c_1	24 of 24;1452-1475	rpL19(7); rpL31(11); D0(5); H61(5); D1(1); H24(1); D3(11); H48(5); H49a(2); H50(4); D6(1); H96(1);
D3:H48	c_1 c_1	17 of 17;1476-1484;1872-1879	rpL19(7); rpL31(2); rpL34(1); Cl_D3(1); D2(6); H34(1); H35(1); H47(4); D3(5); H49(1); H60(4); D6(2); H96(2);
D3:H49	c_1 c_1	8 of 8;1485-1488;1854-1857	rpL34(8); Cl_D3(8); D2(2); H33(2); D3(5); H48(1); unk_H49b(2); H52(1); H60(1);
D3:H49a	c_1	15 of 15;1839-1853	rpL17(3); rpL37(5); rpL39(3); D2(7); H35(4); H35a(1); H47(2); D3(10); unk_H49b(5); H50(5);
D3:unk_H49b	c_1 c_1	10 of 10;1489-1494;1835-1838	rpL34(2); rpL37(2); rpL39(10); Cl_D3(2); D3(12); H49(2); H49a(3); H50(2); H51(2); H53(3);
D3:H50	c_1	26 of 26;1495-1520	rpL17(4); rpL19(2); rpL39(3); D0(3); H26a(2); H61(1); D2(6); H47(6); D3(10); H49a(3); unk_H49b(4); H51(1); H53(2);
D3:H51	c_1 c_1	14 of 14;1521-1529;1830-1834	rpL25(13); rpL34(1); rpL39(3); Cl_D3(1); D1(3); H8(3); D3(17); unk_H49b(2); H50(1); H52(2); H53(8); H54(4);
D3:H52	c_1 c_1	33 of 33;1530-1554;1584-1591	rpL15(9); rpL34(6); rpL39(1); Cl_D1-D5(9); Cl_D3(6); D1(8); H8(3); H11(5); D2(10); H33(10); D3(15); H49(1); H51(2); H52_ES19(5); H53(1); H55(6); D4(5); H66(5);
D3:H52_ES19	c_1 c_1	19 of 29;1555-1564;1575-1583	rpL2(1); rpL25(4); rpL8(4); Cl_L2-L43(1); Cl_D1-D5(4); D1(5); H8(1); H10(4); D3(5); H52(5); D4(1); H66(1); D5(2); H79_ES31(2);
D3:H53	c_1	21 of 21;1592-1612	rpL19(5); rpL25(4); rpL34(11); rpL38(2); Cl_D3(11); D3(26); unk_H49b(2); H50(4); H51(9); H52(2); H54(4); H58(4); H59(1);
D3:H54	c_1 c_1	38 of 38;1613-1631;1811-1829	rpL25(1); rpL27(6); rpL34(4); rpL38(8); Cl_D3(10); D1(2); H9(2); D3(10); H51(2); H53(3); H55(4); H58(1);
D3:H54_ES20a	c_1	10 of 10;1632-1641	rpL27(11); rpL34(7); Cl_D3(18); D3(9); H55(2); H58(7);
D3:H55	c_1 c_1	30 of 30;1642-1657;1797-1810	rpL2(5); rpL27(4); rpL34(17); Cl_L2-L43(5); Cl_D3(21); D2(1); H33(1); D3(14); H52(6); H54(6); H54_ES20a(2); D5(2); unk_ES31(2);
D3:unk_H55H56	c_1	5 of 5;1792-1796	rpL2(9); rpL43(5); Cl_L2-L43(14); D3(1); H56(1);
D3:H56	c_1 c_1	36 of 36;1658-1674;1773-1791	rpL19(7); rpL22(1); rpL34(6); rpL43(1); Cl_L2-L43(1); Cl_D3(6); D2(3); H34(2); H35(1); D3(14); unk_H55H56(1); H57(2); H58(8); H60(3); D4(1); H63(1);
D3:H57	c_1	19 of 19;1675-1693	rpL19(4); rpL22(21); D3(4); H56(1); H59(3); D6(3); H96(3);
D3:H58	c_1	59 of 59;1694-1752	rpL19(11); rpL27(3); rpL30(15); rpL34(10); rpL38(9); rpL43(5); Cl_L2-L43(5); Cl_D3(28); D2(4); H34(4); D3(23); H53(5); H54(1); H54_ES20a(5); H56(10); H59(2);
D3:H59	c_1 c_1	17 of 20;1753-1761;1765-1772	rpL19(3); rpL22(3); D3(5); H53(1); H57(3); H58(1);
D3:H60	c_1	14 of 14;1858-1871	rpL19(7); rpL34(2); Cl_D3(2); D2(4); H34(4); D3(9); H48(5); H49(1); H56(3); D4(2); H64(2); D6(6); H96(6);
D4:H62	c_1	28 of 28;1911-1938	Nog2(7); Rpf2(1); rpL19(6); rpL43(8); Cl_L2-L43(8); Cl_Rpf2-Rrs1(1); D4(12); H63a(1); H64(9); H67(2);
D4:H63	c_1 c_1	32 of 37;1939-1953;2093-2109	rpL19(16); D3(1); H56(1); D4(3); H63a(2); H64(1); D6(6); H101_ES41(6);
D4:H63a	c_1	5 of 5;2110-2114	Rlp24(2); D4(3); H62(1); H63(1); H64(1); D6(3); H96(2); H101_ES41(1);
D4:H63_ES27	-	0 of 16	-
D4:H63_ES27a	-	0 of 99	-
D4:H63_ES27b	-	0 of 19	-
D4:H64	c_1 c_1	30 of 30;2115-2131;2320-2332	Nog2(12); rpL19(2); rpL43(3); Cl_L2-L43(3); D2(4); H35(4); D3(1); H60(1); D4(22); H62(11); H63(1); H63a(3); H65(5); H67(2); D5(1); H93(1); D6(5); H96(5);
D4:H65	c_1	17 of 17;2132-2148	rpL2(6); rpL37(3); Cl_L2-L43(6); D2(16); H33(3); H34(2); H35(4); H35a(7); D4(7); H64(6); H67(1); D5(7); H90(1); H93(6);
D4:H66	c_1	38 of 38;2149-2186	rpL15(5); rpL2(33); Cl_L2-L43(33); Cl_D1-D5(5); D3(10); H52(9); H52_ES19(1); D4(4); H67(3); H68(1);
D4:H67	c_1 c_1	13 of 14;2187-2192;2313-2319	Nog2(4); Rpf2(3); rpL2(1); rpL43(4); Cl_L2-L43(5); Cl_Rpf2-Rrs1(3); D4(8); H62(1); H64(2); H65(1); H66(2); H71(2);
D4:H68	c_1	55 of 55;2194-2248	Nog2(4); rpL36(4); Cl_D1-D5(4); D1(3); H22(3); D4(3); H66(2); H69(1); D5(9); H75(6); H88(3);
D4:H69	c_1 c_1	15 of 19;2249-2255;2260-2267	Nog2(3); Rpf2(2); Rsa4(1); Cl_Rpf2-Rrs1(2); D4(2); H68(1); H70(1);
D4:H70	c_1	5 of 5;2268-2272	Nog2(10); Rpf2(5); Cl_Rpf2-Rrs1(5); D4(2); H69(2);
D4:H71	c_1	8 of 40;2273-2280	Nog2(9); Rpf2(5); Cl_Rpf2-Rrs1(5); D4(3); H67(3);
D5:H74	c_1 c_1 c_1 c_1	38 of 40;2400-2409;2411-2418;2800-2800;2802-2820	Nog1(3); Nsa2(1); Nog2(16); rpL4(1); Cl_D1-D2(1); D0(3); H26a(1); H73(2); D1(3); H11(3); D2(9); H32(7); H35a(2); D5(17); H75(6); H88(1); H90(3); H93(7);
D5:H75	c_1 c_1	32 of 32;2419-2433;2597-2613	Nog2(8); rpL15(10); Cl_D1-D5(10); D1(8); H11(3); H21(5); D4(6); H68(6); D5(5); H74(5);
D5:H76	c_1 c_1	24 of 38;2434-2445;2501-2512	rpL15(2); rpL36(2); rpL8(1); Cl_D1-D5(5); D5(5); H79(5);
D5:H77	-	0 of 27	-
D5:H78	-	0 of 14	-
D5:H79	c_1 c_1	19 of 19;2513-2520;2586-2596	rpL15(3); rpL8(10); Cl_D1-D5(13); D5(4); H76(2); H79_ES31(2);
D5:H79_ES31	c_1 c_1	14 of 15;2521-2530;2581-2584	rpL2(4); rpL25(1); rpL8(10); Cl_L2-L43(4); Cl_D1-D5(10); D3(2); H52_ES19(2); D5(4); H79(3); H79_ES31b(1);
D5:H79_ES31a	c_1 c_1	17 of 18;2531-2538;2540-2548	rpL2(1); Cl_L2-L43(1);
D5:unk_ES31	c_1	12 of 12;2549-2560	rpL2(8); rpL27(2); rpL30(4); rpL34(6); rpL8(6); Cl_L2-L43(8); Cl_D1-D5(6); Cl_D3(12); D3(5); H55(5); D5(3); H79_ES31b(3);
D5:H79_ES31b	c_1 c_1	18 of 20;2561-2568;2571-2580	rpL27(6); rpL8(7); Cl_D1-D5(7); Cl_D3(6); D5(4); H79_ES31(1); unk_ES31(3);
D5:H80	c_1 c_1	11 of 14;2614-2615;2619-2627	Nog2(2); Rpf2(1); Rrs1(11); Cl_Rpf2-Rrs1(12); D2(2); H37(2); D5(9); H82(7); H83(2);
D5:H81	c_1 c_1	22 of 23;2628-2643;2645-2650	Rrs1(3); rpL11(2); Cl_Rpf2-Rrs1(3); D5(1); H82(1);
D5:H82	c_1 c_1	13 of 13;2651-2655;2752-2759	Nog2(1); Rpf2(1); Rrs1(10); Cl_Rpf2-Rrs1(11); D5(17); H80(7); H81(1); H83(5); H86(4);
D5:H83	c_1 c_1	22 of 22;2656-2665;2702-2713	Nog2(1); Rpf2(2); Rrs1(6); Cgr1(1); rpL11(1); rpL5(7); Cl_Rpf2-Rrs1(8); D5(20); H80(3); H82(4); H84(2); H85(4); H87(7);
D5:H84	c_1	26 of 26;2666-2691	rpL11(32); rpL5(5); D5(3); H83(3);
D5:H85	c_1	10 of 10;2692-2701	Rpf2(10); Cl_Rpf2-Rrs1(10); D5(3); H83(3);
D5:H86	c_1	28 of 28;2714-2741	Nsa2(15); Nog2(11); Rpf2(1); Rrs1(6); Rsa4(2); Cl_Rpf2-Rrs1(7); D5(5); H82(3); H87(1); H89(1);
D5:H87	c_1	10 of 10;2742-2751	Rpf2(2); Rrs1(1); rpL5(15); Cl_Rpf2-Rrs1(3); D5(7); H83(6); H86(1);
D5:H88	c_1 c_1	39 of 40;2760-2763;2765-2799	Nog2(2); Rrs1(2); rpL13(3); rpL28(4); Cl_Rpf2-Rrs1(2); D1(12); H12(1); H21(1); H22(10); D2(4); H29(3); H31(1); D4(3); H68(3); D5(1); H74(1);
D5:H89	c_1 c_1 c_1	48 of 51;2821-2844;2847-2858;2860-2871	Nog1(34); Nsa2(27); Nug1(6); Nog2(11); D2(6); H39(2); H42(4); D5(1); H86(1);
D5:H90	c_1 c_1 c_1 c_1	31 of 34;2872-2886;2937-2940;2943-2944;2946-2955	Nog1(8); Nsa2(4); Nug1(2); rpL23(1); rpL3(14); D0(3); H61(2); H73(1); D2(4); H41(1); H42(3); D4(1); H65(1); D5(11); H74(6); H91(2); H92(1); unk_H92H93(1); H93(1);
D5:H91	c_1	29 of 29;2887-2915	Nog1(10); Nsa2(6); Nug1(2); Ybl028c(2); rpL3(3); rpL9(6); D2(2); H42(2); D5(6); H90(2); unk_H92H93(4); D6(18); H95(10); H97(8);
D5:H92	c_1	15 of 15;2916-2930	Nog1(1); Nog2(12); rpL23(10); rpL3(1); D0(2); H61(2); D5(2); H90(1); unk_H92H93(1);
D5:unk_H92H93	c_1	6 of 6;2931-2936	rpL23(4); D5(8); H90(1); H91(6); H92(1); D6(2); H95(2);
D5:H93	c_1 c_1	23 of 24;2956-2977;2979-2979	Nsa2(6); Nog2(11); D2(3); H35a(3); D4(6); H64(1); H65(5); D5(11); H74(9); H90(2);
D6:H94	c_1 c_1	32 of 32;2995-3010;3136-3151	rpL16(7); rpL3(34); Cl_D2-D6(7); D0(3); H73(3); D1(1); H2(1); D6(6); H99(6);
D6:H95	c_1	32 of 32;3011-3042	Nog1(11); Nsa2(2); Tif6(3); Ybl028c(7); rpL23(9); rpL3(8); rpL9(7); D5(7); H91(6); unk_H92H93(1); D6(5); H96(4); H97(1);
D6:H96	c_1	56 of 56;3043-3098	Rlp24(8); rpL19(5); rpL23(6); rpL3(27); rpL31(10); D0(9); H61(9); D2(1); H47(1); D3(13); H48(2); H57(6); H60(5); D4(3); H63a(1); H64(2); D6(14); H95(3); H101(11);
D6:H97	c_1	37 of 37;3099-3135	Mrt4(3); Nsa2(7); Nug1(1); Ybl028c(9); rpL16(4); rpL3(1); rpL9(15); Cl_D2-D6(4); D2(4); H42(4); D5(8); H91(8); D6(1); H95(1);
D6:H98	c_1 c_1 c_1	33 of 35;3152-3154;3157-3171;3279-3293	rpL33(3); Cl_D2-D6(3); D6(5); H98_ES39(1); H99(4);
D6:H98_ES39	c_1 c_1	11 of 11;3172-3175;3272-3278	rpL16(2); rpL17(4); rpL33(16); rpL6(8); Cl_D2-D6(26); D1(1); H25(1); ES7(4); H25_ES7(4); D6(2); H98(1); H98_ES39b(1);
D6:H98_ES39a	c_1	39 of 39;3176-3214	rpL14(11); rpL16(21); rpL20(10); rpL33(4); rpL6(2); rpL9(12); Cl_D2-D6(48);
D6:H98_ES39b	c_1	57 of 57;3215-3271	rpL14(7); rpL16(9); rpL17(6); rpL3(8); rpL33(2); rpL6(16); Cl_D2-D6(34); D6(1); H98_ES39(1);
D6:H99	c_1 c_1	12 of 12;3294-3298;3390-3396	rpL17(6); rpL3(8); D6(10); H94(5); H98(5);
D6:H100	c_1	17 of 17;3299-3315	rpL17(5); rpL3(18); D0(7); H61(3); H73(4); D6(3); H101(3);
D6:H101	c_1 c_1	51 of 51;3316-3340;3364-3389	Rlp24(14); rpL3(24); rpL31(14); D6(14); H96(11); H100(2); H101_ES41(1);
D6:H101_ES41	c_1 c_1	21 of 23;3341-3353;3356-3363	D4(8); H63(7); H63a(1); D6(2); H101(2);
D7:5S_H1	c_3 c_3	28 of 28;1-14;108-121	Rpf2(5); rpL11(1); rpL5(40); Cl_Rpf2-Rrs1(5); D7(12); 5S_H2(8); 5S_H3(1); 5S_H5(3);
D7:5S_H2	c_3 c_3	22 of 22;15-27;60-68	rpL11(2); rpL5(14); D7(18); 5S_H1(11); 5S_H3(7);
D7:5S_H3	c_3	32 of 32;28-59	Cgr1(5); rpL11(20); rpL5(19); D7(5); 5S_H1(1); 5S_H2(4);
D7:5S_H4	c_3	22 of 22;78-99	D7(4); 5S_H5(4);
D7:5S_H5	c_3 c_3	17 of 17;69-77;100-107	Rpf2(8); Cl_Rpf2-Rrs1(8); D7(7); 5S_H1(4); 5S_H4(3);
ITS2:ITS2	-	0 of 232	-

## Sheet: Nog1TAP-C
name	chain	modeled_residues	mapped_contacts
D0:H25a	c_1	17 of 17;636-652	rpL32(6); Cl_D2-D6(6); D0(8); H26(4); H72(4); D1(1); H25(1); D2(6); H32(1); H36(1); H39(3); H40(1);
D0:H26	c_1 c_1	19 of 19;653-660;1432-1442	rpL17(1); rpL32(6); rpL4(12); Cl_D1-D2(12); Cl_D2-D6(6); D0(8); H25a(4); H26a(2); H72(2); D1(8); H2(7); H23(1); D2(8); H32(4); H36(2); H46(2);
D0:H26a	c_1 c_1	17 of 17;1443-1451;2353-2360	rpL17(18); D0(6); H26(1); H61(1); H72(1); H73(3); D1(1); H2(1); D2(1); H35(1); D3(2); H50(2); D5(1); H74(1);
D0:H61	c_1 c_1	51 of 51;1880-1910;2333-2352	rpL17(3); rpL23(7); rpL3(12); rpL31(3); D0(3); H26a(1); H73(2); D2(5); H35(3); H47(2); D3(1); H50(1); D5(4); H90(2); H92(2); D6(11); H96(9); H100(2);
D0:H72	c_1 c_1	20 of 24;2361-2371;2376-2384	Nug1(4); rpL16(8); rpL3(1); rpL32(2); Cl_D2-D6(10); D0(11); H25a(4); H26(1); H26a(1); H73(5); D1(5); H25(5); D2(11); H40(5); H41(6);
D0:H73	c_1 c_1	30 of 30;2385-2399;2980-2994	rpL16(3); rpL17(5); rpL3(19); Cl_D2-D6(3); D0(13); H26a(8); H61(2); H72(3); D1(5); H2(3); H25(2); D2(2); H35(2); D5(1); H90(1); D6(5); H94(2); H100(3);
D1:H2	c_1 c_2	41 of 41;398-419;1-19	rpL17(19); rpL39(1); D0(10); H26(6); H26a(1); H73(3); D1(14); H3(1); H24(10); H25(3); D2(9); H46(9); D6(1); H94(1);
D1:H3	c_1 c_2	4 of 4;368-369;20-21	rpL4(2); Cl_D1-D2(2); D1(3); H2(1); H4(2); D2(2); H46(2);
D1:H4	c_1 c_2	35 of 35;326-342;22-39	rpL13(5); rpL26(12); rpL35(7); rpL37(4); rpL4(13); Cl_D1-D2(13); D1(19); H3(1); H5(4); H10(1); H11(7); H13(1); H23(5); D2(5); H28(1); H46(4);
D1:H5	c_2 c_2	12 of 12;40-44;100-106	rpL25(1); rpL37(13); rpL39(1); D1(12); H4(4); H6(2); H8(2); H10(2); H11(2);
D1:H6	c_2	18 of 18;45-62	rpL25(2); rpL35(8); rpL37(2); rpL39(12); D1(8); H5(1); H7(6); H23(1);
D1:H7	c_2	37 of 37;63-99	rpL25(1); rpL26(17); rpL35(13); rpL37(9); rpL39(4); D1(7); H6(7);
D1:H8	c_2	9 of 9;107-115	Nop7(1); rpL25(1); rpL37(5); rpL39(2); D1(5); H5(2); H9(2); H10(1); D3(7); H51(3); H52(3); H52_ES19(1);
D1:H9	c_2	22 of 22;116-137	Nop7(10); Nop53(2); rpL25(12); D1(2); H8(1); H10(1); D3(2); H54(2);
D1:H10	c_1 c_2	42 of 42;1-21;138-158	Nop7(5); Rlp7(6); Nop53(4); rpL15(12); rpL25(17); rpL35(3); rpL8(13); Cl_D1-D5(25); Cl_Rlp7_Nop15_Cic1(6); D1(10); H4(2); H5(2); H8(1); H9(2); H15(3); D3(3); H52(1); H52_ES19(2); D5(1); H79_ES31(1); ITS2(6);
D1:H11	c_1	40 of 40;22-61	rpL13(3); rpL15(20); rpL37(5); Cl_D1-D5(20); D1(16); H4(7); H5(3); H12(1); H13(3); H21(2); D2(8); H32(8); D3(3); H52(3); D5(7); H74(2); H75(5);
D1:H12	c_1	15 of 15;62-76	rpL13(12); rpL15(7); rpL28(2); rpL36(5); Cl_D1-D5(12); D1(19); H11(1); H13(4); H14(6); H21(1); H22(7); D5(1); H88(1);
D1:H13	c_1	30 of 30;77-106	rpL13(10); rpL15(7); rpL28(6); Cl_D1-D5(7); D1(18); H4(1); H11(4); H12(7); H14(3); H21(3); D2(7); H28(7); D5(1); H74(1);
D1:H14	c_1 c_1	13 of 13;107-112;319-325	rpL13(6); rpL15(7); rpL35(3); Cl_D1-D5(7); D1(10); H12(2); H13(4); H15(2); H16(2);
D1:H15	c_1	42 of 42;113-154	Nop7(5); rpL15(14); rpL25(1); rpL35(9); rpL8(26); Cl_D1-D5(40); D1(10); H10(3); H14(2); H16(5);
D1:H16	c_1 c_1	21 of 21;155-165;258-267	rpL13(3); rpL15(4); rpL36(7); Cl_D1-D5(11); D1(9); H14(2); H15(5); H17(1); H22(1);
D1:H17	c_1 c_1	24 of 24;166-172;241-257	rpL13(2); rpL35(4); rpL8(1); Cl_D1-D5(1); D1(7); H16(1); H18(6);
D1:H18	c_1 c_1	27 of 27;173-187;229-240	rpL26(4); rpL35(1); rpL37(2); D1(10); H17(6); unk_H19H20(3); H20(1);
D1:H19	c_1	20 of 20;188-207	rpL26(6); rpL4(1); Cl_D1-D2(1); D1(10); H20(8); H24(2); D2(2); H46(2);
D1:unk_H19H20	c_1	6 of 6;208-213	rpL26(3); rpL4(9); Cl_D1-D2(9); D1(6); H18(3); H20(3);
D1:H20	c_1	15 of 15;214-228	rpL26(17); rpL4(2); Cl_D1-D2(2); D1(17); H18(1); H19(11); unk_H19H20(4); H24(1); D2(2); H46(2);
D1:H21	c_1	31 of 31;268-298	rpL15(22); rpL28(1); rpL36(12); Cl_D1-D5(34); D1(13); H11(1); H12(1); H13(5); H22(6); D5(5); H75(5);
D1:H22	c_1	20 of 20;299-318	rpL15(2); rpL28(2); rpL36(5); Cl_D1-D5(7); D1(14); H12(6); H16(1); H21(7); D4(3); H68(3); D5(11); H88(11);
D1:H23	c_1	25 of 25;343-367	rpL37(13); rpL39(7); rpL4(15); Cl_D1-D2(15); D0(3); H26(3); D1(9); H4(7); H6(2); D2(9); H32(5); H33(2); H35a(1); H46(1);
D1:H24	c_1	28 of 28;370-397	rpL17(8); rpL26(6); D1(7); H2(5); H19(1); H20(1); D2(1); H47(1);
D1:H25	c_1 c_1	32 of 32;420-436;621-635	rpL16(2); rpL32(5); rpL33(16); Cl_D2-D6(23); D0(11); H25a(1); H72(8); H73(2); D1(2); H2(2); ES7(4); H25_ES7a(1); H25_ES7(3); D2(3); H46(3); D6(1); H98_ES39(1);
ES7:H25_ES7a	c_1 c_1	5 of 58;437-440;494-494	rpL32(2); Cl_D2-D6(2); D1(2); H25(2); ES7(1); H25_ES7(1);
ES7:H25_ES7	c_1 c_1	18 of 18;495-502;611-620	rpL17(4); rpL33(2); rpL6(9); Cl_D2-D6(11); D1(2); H25(2); ES7(7); H25_ES7a(1); H25_ES7b(6); D6(3); H98_ES39(3);
ES7:H25_ES7b	c_1	93 of 93;503-595	rpL14(10); rpL20(11); rpL32(1); rpL33(7); rpL4(24); rpL6(8); rpL7(10); Cl_D1-D2(34); Cl_D2-D6(37); ES7(6); H25_ES7(2); H25_ES7c(4); D2(8); H41(8);
ES7:H25_ES7c	c_1	15 of 15;596-610	rpL4(12); rpL6(4); rpL7(5); Cl_D1-D2(17); Cl_D2-D6(4); ES7(6); H25_ES7b(6); D2(2); H41(2);
D2:H27	c_1 c_1	32 of 32;661-676;786-801	rpL13(6); rpL15(1); rpL18(12); rpL4(15); Cl_D1-D5(1); Cl_D1-D2(27); D2(17); H28(7); H32(3); H36(2); H38(5);
D2:H28	c_1	27 of 27;677-703	rpL13(9); rpL15(4); rpL18(3); rpL28(1); rpL4(18); Cl_D1-D5(4); Cl_D1-D2(21); D1(10); H4(3); H13(7); D2(8); H27(7); H31(1);
D2:H29	c_1	11 of 11;704-714	rpL13(2); rpL28(11); D2(8); H30(1); H31(7); D5(2); H88(2);
D2:H30	c_1	36 of 36;715-750	rpL18(17); rpL28(6); Cl_D1-D2(17); D2(10); H29(1); H31(7); H38(1); H38_ES12(1);
D2:H31	c_1	35 of 35;751-785	rpL13(4); rpL18(8); rpL28(1); Cl_D1-D2(8); D2(14); H28(1); H29(7); H30(6); D5(2); H88(2);
D2:H32	c_1 c_1	31 of 31;802-814;924-941	Nog2(1); rpL13(1); rpL15(1); rpL2(2); rpL37(4); rpL4(11); Cl_L2-L43(2); Cl_D1-D5(1); Cl_D1-D2(11); D0(4); H25a(2); H26(2); D1(12); H11(8); H23(4); D2(11); H27(3); H33(1); H35a(6); H36(1); D5(12); H74(12);
D2:H33	c_1 c_1	27 of 27;815-829;895-906	rpL2(10); rpL34(1); rpL37(10); Cl_L2-L43(10); Cl_D3(1); D1(2); H23(2); D2(13); H32(1); H34(2); H35(1); H35a(9); D3(11); H49(3); H52(7); H55(1); D4(3); H65(3);
D2:H34	c_1	36 of 36;830-865	rpL19(10); rpL2(3); rpL43(10); Cl_L2-L43(13); D2(3); H33(1); H35(2); D3(9); H56(2); H58(3); H60(4); D4(2); H65(2);
D2:H35	c_1	29 of 29;866-894	rpL17(5); rpL3(2); rpL37(2); D0(7); H26a(2); H61(3); H73(2); D2(6); H33(1); H34(4); H35a(1); D3(7); H48(1); H49a(4); H56(2); D4(4); H64(1); H65(3); D5(1); H90(1);
D2:H35a	c_1	17 of 17;907-923	rpL15(2); rpL2(12); rpL37(3); Cl_L2-L43(12); Cl_D1-D5(2); D1(1); H23(1); D2(14); H32(3); H33(10); H35(1); D3(2); H49a(2); D4(8); H65(8); D5(2); H74(1); H93(1);
D2:H36	c_1 c_1	22 of 22;942-953;1366-1375	rpL32(8); Cl_D2-D6(8); D0(4); H25a(1); H26(3); D2(18); H27(1); H32(1); H38(6); H39(5); H40(2); H46(3);
D2:H37	c_1	14 of 14;954-967	Nog2(2); D2(3); H39(3); D5(2); H74(1); H80(1);
D2:H38	c_1 c_1	36 of 36;968-986;1098-1114	rpL18(6); rpL21(3); rpL7(12); Cl_D1-D2(18); D2(17); H27(5); H30(1); H36(7); H38a(2); H39(2);
D2:H38a	c_1 c_1	33 of 76;987-1003;1047-1062	Cgr1(1); rpL20(2); rpL21(11); rpL7(1); Cl_D1-D2(1); Cl_D2-D6(2); D2(2); H38(1); H38_ES12(1);
D2:H38_ES12	c_1 c_1	28 of 35;1063-1074;1082-1097	rpL21(9); D2(3); H30(2); H38a(1);
D2:H39	c_1	29 of 29;1115-1143	Nog1(1); Nsa2(3); Nug1(5); Nog2(1); rpL7(1); Cl_D1-D2(1); D0(2); H25a(2); D2(11); H36(5); H37(3); H38(1); H40(2); D5(2); H89(2);
D2:H40	c_1	17 of 17;1144-1160	Nug1(2); rpL32(5); rpL33(2); rpL7(8); Cl_D1-D2(8); Cl_D2-D6(7); D0(6); H25a(2); H72(4); D2(13); H36(2); H39(3); H41(8);
D2:H41	c_1 c_1	72 of 72;1161-1199;1306-1338	Nug1(11); rpL14(2); rpL16(27); rpL20(8); rpL32(6); rpL33(11); rpL7(15); Cl_D1-D2(15); Cl_D2-D6(54); D0(5); H72(5); ES7(9); H25_ES7b(8); H25_ES7c(1); D2(18); H40(10); H42(6); H45(2); D5(2); H89(1); H90(1);
D2:H42	c_1 c_1	59 of 59;1200-1230;1278-1305	Mrt4(29); Nog1(2); Nsa2(14); Nug1(6); Cgr1(3); rpL20(9); rpL3(1); rpL9(3); Cl_D2-D6(9); D2(10); H41(6); H43(1); unk_H43H44(3); D5(8); H89(3); H90(4); H91(1); D6(2); H97(2);
D2:H43	c_1	26 of 26;1231-1256	Mrt4(3); Nog1(5); Nog2(5); D2(16); H42(1); unk_H43H44(1); H44(14);
D2:unk_H43H44	c_1	5 of 5;1257-1261	Mrt4(9); D2(5); H42(4); H43(1);
D2:H44	c_1	16 of 16;1262-1277	Mrt4(6); Nog1(1); Nsa2(1); D2(13); H43(13);
D2:H45	c_1	27 of 27;1339-1365	rpL18(4); rpL32(5); rpL4(9); rpL6(3); rpL7(4); Cl_D1-D2(17); Cl_D2-D6(8); D2(2); H41(1); H46(1);
D2:H46	c_1	56 of 56;1376-1431	rpL32(31); rpL4(27); rpL6(4); Cl_D1-D2(27); Cl_D2-D6(35); D0(1); H26(1); D1(28); H2(10); H3(2); H4(3); H19(4); H20(2); H23(2); H25(5); D2(6); H36(5); H45(1);
D2:H47	c_1	24 of 24;1452-1475	Nog1(2); rpL19(7); rpL31(9); D0(4); H61(4); D1(1); H24(1); D3(11); H48(5); H49a(2); H50(4); D6(2); H96(2);
D3:H48	c_1 c_1	17 of 17;1476-1484;1872-1879	Nog1(2); rpL19(8); rpL31(3); rpL34(1); Cl_D3(1); D2(5); H35(1); H47(4); D3(5); H49(1); H60(4); D6(2); H96(2);
D3:H49	c_1 c_1	8 of 8;1485-1488;1854-1857	rpL34(8); Cl_D3(8); D2(3); H33(3); D3(7); H48(3); unk_H49b(2); H52(1); H60(1);
D3:H49a	c_1	15 of 15;1839-1853	rpL17(3); rpL37(5); rpL39(3); D2(7); H35(4); H35a(1); H47(2); D3(10); unk_H49b(5); H50(5);
D3:unk_H49b	c_1 c_1	10 of 10;1489-1494;1835-1838	rpL34(2); rpL37(2); rpL39(8); Cl_D3(2); D3(11); H49(2); H49a(3); H50(2); H51(2); H53(2);
D3:H50	c_1	26 of 26;1495-1520	rpL17(5); rpL19(1); rpL39(4); D0(3); H26a(2); H61(1); D2(6); H47(6); D3(10); H49a(3); unk_H49b(4); H51(1); H53(2);
D3:H51	c_1 c_1	14 of 14;1521-1529;1830-1834	Nop7(1); rpL25(13); rpL34(2); rpL39(4); Cl_D3(2); D1(3); H8(3); D3(17); unk_H49b(2); H50(1); H52(2); H53(8); H54(4);
D3:H52	c_1 c_1	33 of 33;1530-1554;1584-1591	Nop7(1); rpL15(10); rpL34(5); rpL39(1); Cl_D1-D5(10); Cl_D3(5); D1(10); H8(4); H10(1); H11(5); D2(10); H33(10); D3(16); H49(1); H51(3); H52_ES19(5); H53(1); H55(6); D4(6); H66(6);
D3:H52_ES19	c_1	29 of 29;1555-1583	Nop7(19); Rlp7(6); Nop53(9); rpL2(1); rpL25(7); rpL8(5); Cl_L2-L43(1); Cl_D1-D5(5); Cl_Rlp7_Nop15_Cic1(6); D1(6); H8(1); H10(5); D3(5); H52(5); D4(1); H66(1); D5(1); H79_ES31(1); ITS2(2);
D3:H53	c_1	21 of 21;1592-1612	Nop7(3); rpL19(5); rpL25(2); rpL34(9); rpL38(2); Cl_D3(9); D3(27); unk_H49b(2); H50(5); H51(8); H52(2); H54(5); H58(4); H59(1);
D3:H54	c_1 c_1	38 of 38;1613-1631;1811-1829	Nop7(9); Nop53(3); rpL25(1); rpL27(7); rpL34(3); rpL38(8); Cl_D3(10); D1(2); H9(2); D3(12); H51(2); H53(3); H55(5); H58(2);
D3:H54_ES20a	c_1	10 of 10;1632-1641	rpL27(11); rpL34(8); Cl_D3(19); D3(8); H55(2); H58(6);
D3:H55	c_1 c_1	30 of 30;1642-1657;1797-1810	Nop7(6); rpL2(5); rpL27(5); rpL34(16); Cl_L2-L43(5); Cl_D3(21); D2(1); H33(1); D3(17); H52(6); H54(9); H54_ES20a(2); D5(2); unk_ES31(2);
D3:unk_H55H56	c_1	5 of 5;1792-1796	rpL2(9); rpL43(4); Cl_L2-L43(13); D3(1); H56(1);
D3:H56	c_1 c_1	36 of 36;1658-1674;1773-1791	rpL19(7); rpL22(1); rpL34(6); rpL43(1); Cl_L2-L43(1); Cl_D3(6); D2(4); H34(3); H35(1); D3(12); unk_H55H56(1); H57(2); H58(7); H60(2); D4(3); H63(3);
D3:H57	c_1	19 of 19;1675-1693	Nog1(7); rpL19(5); rpL22(19); D3(4); H56(1); H59(3); D6(3); H96(3);
D3:H58	c_1	59 of 59;1694-1752	rpL19(12); rpL27(2); rpL30(12); rpL34(13); rpL38(8); rpL43(5); Cl_L2-L43(5); Cl_D3(27); D2(4); H34(4); D3(22); H53(4); H54(2); H54_ES20a(5); H56(9); H59(2);
D3:H59	c_1	20 of 20;1753-1772	rpL19(3); rpL22(3); D3(6); H53(2); H57(3); H58(1);
D3:H60	c_1	14 of 14;1858-1871	rpL19(6); D2(4); H34(4); D3(7); H48(4); H49(1); H56(2); D4(2); H64(2); D6(5); H96(5);
D4:H62	c_1	28 of 28;1911-1938	Nog2(6); Rpf2(1); rpL19(7); rpL43(8); Cl_L2-L43(8); Cl_Rpf2-Rrs1(1); D4(12); H63a(1); H64(9); H67(2);
D4:H63	c_1 c_1	32 of 37;1939-1953;2093-2109	rpL19(15); D3(3); H56(3); D4(3); H63a(2); H64(1); D6(6); H101_ES41(6);
D4:H63a	c_1	5 of 5;2110-2114	Rlp24(3); D4(3); H62(1); H63(1); H64(1); D6(3); H96(2); H101_ES41(1);
D4:H63_ES27	-	0 of 16	-
D4:H63_ES27a	-	0 of 99	-
D4:H63_ES27b	-	0 of 19	-
D4:H64	c_1 c_1	30 of 30;2115-2131;2320-2332	Nog2(12); rpL19(2); rpL43(3); Cl_L2-L43(3); D2(4); H35(4); D3(1); H60(1); D4(21); H62(12); H63(1); H63a(2); H65(4); H67(2); D5(2); H93(2); D6(6); H96(6);
D4:H65	c_1	17 of 17;2132-2148	rpL2(7); rpL37(2); Cl_L2-L43(7); D2(15); H33(3); H34(2); H35(4); H35a(6); D4(6); H64(6); D5(7); H90(1); H93(6);
D4:H66	c_1	38 of 38;2149-2186	rpL15(5); rpL2(37); Cl_L2-L43(37); Cl_D1-D5(5); D3(11); H52(10); H52_ES19(1); D4(3); H67(2); H68(1);
D4:H67	c_1 c_1	14 of 14;2187-2193;2313-2319	Nog2(3); Rpf2(4); rpL2(1); rpL43(4); Cl_L2-L43(5); Cl_Rpf2-Rrs1(4); D4(7); H62(1); H64(2); H66(2); H71(2);
D4:H68	c_1	55 of 55;2194-2248	Nog2(2); rpL36(2); Cl_D1-D5(2); D1(2); H22(2); D4(2); H66(1); H69(1); D5(9); H75(6); H88(3);
D4:H69	c_1	19 of 19;2249-2267	Nog2(2); Rpf2(4); Rsa4(1); Cl_Rpf2-Rrs1(4); D4(2); H68(1); H70(1);
D4:H70	c_1	5 of 5;2268-2272	Nog2(8); Rpf2(6); Cl_Rpf2-Rrs1(6); D4(1); H69(1);
D4:H71	c_1	8 of 40;2273-2280	Nog2(10); Rpf2(4); Cl_Rpf2-Rrs1(4); D4(3); H67(3);
D5:H74	c_1 c_1	40 of 40;2400-2418;2800-2820	Nog1(2); Nsa2(1); Nog2(14); rpL2(2); rpL4(2); Cl_L2-L43(2); Cl_D1-D2(2); D0(2); H26a(2); D1(3); H11(2); H13(1); D2(11); H32(8); H35a(2); H37(1); D5(20); H75(6); H82(2); H88(1); H90(4); H93(7);
D5:H75	c_1 c_1	32 of 32;2419-2433;2597-2613	Nog2(8); rpL15(13); rpL2(1); Cl_L2-L43(1); Cl_D1-D5(13); D1(8); H11(3); H21(5); D4(6); H68(6); D5(6); H74(5); H79(1);
D5:H76	c_1 c_1	24 of 38;2434-2445;2501-2512	rpL15(2); rpL36(1); rpL8(1); Cl_D1-D5(4); D5(5); H79(5);
D5:H77	-	0 of 27	-
D5:H78	-	0 of 14	-
D5:H79	c_1 c_1	19 of 19;2513-2520;2586-2596	rpL15(3); rpL8(5); Cl_D1-D5(8); D5(7); H75(1); H76(3); H79_ES31(3);
D5:H79_ES31	c_1 c_1	15 of 15;2521-2530;2581-2585	Nop53(3); rpL2(5); rpL25(1); rpL8(13); Cl_L2-L43(5); Cl_D1-D5(13); D1(1); H10(1); D3(1); H52_ES19(1); D5(5); H79(3); H79_ES31a(1); H79_ES31b(1);
D5:H79_ES31a	c_1	18 of 18;2531-2548	rpL2(1); rpL8(1); Cl_L2-L43(1); Cl_D1-D5(1); D5(2); H79_ES31(1); unk_ES31(1);
D5:unk_ES31	c_1	12 of 12;2549-2560	Nop53(1); rpL2(10); rpL27(2); rpL30(3); rpL34(8); rpL43(1); rpL8(5); Cl_L2-L43(11); Cl_D1-D5(5); Cl_D3(13); D3(6); H55(6); D5(3); H79_ES31a(1); H79_ES31b(2);
D5:H79_ES31b	c_1	20 of 20;2561-2580	Rlp7(5); Nop53(5); rpL27(4); rpL8(8); Cl_D1-D5(8); Cl_D3(4); Cl_Rlp7_Nop15_Cic1(5); D5(3); H79_ES31(1); unk_ES31(2);
D5:H80	c_1 c_1	11 of 14;2614-2615;2619-2627	Nog2(2); Rrs1(9); Cl_Rpf2-Rrs1(9); D2(3); H37(3); D5(8); H82(7); H83(1);
D5:H81	c_1	23 of 23;2628-2650	Rrs1(2); rpL11(4); rpL21(2); Cl_Rpf2-Rrs1(2); D5(4); H82(2); H85(2);
D5:H82	c_1 c_1	13 of 13;2651-2655;2752-2759	Nog2(1); Rpf2(1); Rrs1(12); Cl_Rpf2-Rrs1(13); D5(19); H74(1); H80(6); H81(2); H83(5); H86(4); H87(1);
D5:H83	c_1 c_1	22 of 22;2656-2665;2702-2713	Nog2(1); Rpf2(2); Rrs1(4); rpL11(1); rpL5(5); Cl_Rpf2-Rrs1(6); D5(22); H80(3); H82(4); H84(2); H85(4); H86(1); H87(8);
D5:H84	c_1	26 of 26;2666-2691	rpL11(32); rpL5(5); D5(4); H83(3); H85(1);
D5:H85	c_1	10 of 10;2692-2701	Rpf2(7); Cl_Rpf2-Rrs1(7); D5(6); H81(2); H83(2); H84(2);
D5:H86	c_1	28 of 28;2714-2741	Nsa2(14); Nog2(10); Rpf2(2); Rrs1(8); Rsa4(3); Cl_Rpf2-Rrs1(10); D5(6); H82(3); H83(1); H87(1); H89(1);
D5:H87	c_1	10 of 10;2742-2751	Rpf2(1); rpL5(11); Cl_Rpf2-Rrs1(1); D5(8); H82(1); H83(6); H86(1);
D5:H88	c_1	40 of 40;2760-2799	Rrs1(2); rpL13(3); rpL28(3); Cl_Rpf2-Rrs1(2); D1(11); H12(1); H22(10); D2(5); H29(3); H31(2); D4(3); H68(3); D5(1); H74(1);
D5:H89	c_1	51 of 51;2821-2871	Nog1(31); Nsa2(25); Nug1(5); Nog2(10); D2(7); H39(2); H41(1); H42(4); D5(1); H86(1);
D5:H90	c_1 c_1 c_1	32 of 34;2872-2886;2937-2940;2943-2955	Nog1(6); Nsa2(3); Nug1(2); rpL23(1); rpL3(17); D0(3); H61(2); H73(1); D2(5); H35(1); H41(1); H42(3); D4(1); H65(1); D5(14); H74(8); H91(2); H92(1); unk_H92H93(1); H93(2);
D5:H91	c_1	29 of 29;2887-2915	Nog1(10); Nsa2(8); Nug1(2); Ybl028c(2); rpL3(3); rpL9(7); D2(2); H42(2); D5(5); H90(1); unk_H92H93(4); D6(18); H95(10); H97(8);
D5:H92	c_1	15 of 15;2916-2930	Nog1(1); Nog2(11); rpL23(7); rpL3(1); D0(2); H61(2); D5(3); H90(2); unk_H92H93(1);
D5:unk_H92H93	c_1	6 of 6;2931-2936	Nog1(1); rpL23(4); D5(7); H90(1); H91(5); H92(1); D6(2); H95(2);
D5:H93	c_1	24 of 24;2956-2979	Nsa2(7); Nog2(11); rpL2(1); Cl_L2-L43(1); D2(1); H35a(1); D4(5); H64(1); H65(4); D5(14); H74(11); H90(3);
D6:H94	c_1 c_1	32 of 32;2995-3010;3136-3151	rpL16(7); rpL3(35); Cl_D2-D6(7); D0(3); H73(3); D1(1); H2(1); D6(6); H99(6);
D6:H95	c_1	32 of 32;3011-3042	Nog1(7); Nsa2(2); Tif6(4); Ybl028c(6); rpL23(8); rpL3(8); rpL9(8); D5(7); H91(6); unk_H92H93(1); D6(4); H96(3); H97(1);
D6:H96	c_1	56 of 56;3043-3098	Nog1(3); Rlp24(8); rpL19(5); rpL23(6); rpL3(30); rpL31(10); D0(8); H61(8); D2(1); H47(1); D3(13); H48(2); H57(7); H60(4); D4(3); H63a(1); H64(2); D6(15); H95(3); H101(12);
D6:H97	c_1	37 of 37;3099-3135	Mrt4(3); Nsa2(7); Nug1(1); Ybl028c(7); rpL16(4); rpL3(1); rpL9(14); Cl_D2-D6(4); D2(3); H42(3); D5(8); H91(8); D6(1); H95(1);
D6:H98	c_1 c_1 c_1	30 of 35;3152-3152;3158-3171;3279-3293	rpL3(1); rpL33(3); Cl_D2-D6(3); D6(5); H98_ES39(1); H99(4);
D6:H98_ES39	c_1 c_1	11 of 11;3172-3175;3272-3278	rpL16(3); rpL17(4); rpL33(18); rpL6(9); Cl_D2-D6(30); D1(1); H25(1); ES7(4); H25_ES7(4); D6(2); H98(1); H98_ES39b(1);
D6:H98_ES39a	c_1	39 of 39;3176-3214	rpL14(11); rpL16(21); rpL20(14); rpL33(5); rpL6(2); rpL9(9); Cl_D2-D6(53);
D6:H98_ES39b	c_1	57 of 57;3215-3271	rpL14(6); rpL16(9); rpL17(6); rpL3(9); rpL33(2); rpL6(17); Cl_D2-D6(34); D6(1); H98_ES39(1);
D6:H99	c_1 c_1	12 of 12;3294-3298;3390-3396	rpL17(7); rpL3(7); D6(9); H94(5); H98(4);
D6:H100	c_1	17 of 17;3299-3315	rpL17(5); rpL3(19); rpL31(1); D0(7); H61(3); H73(4); D6(3); H101(3);
D6:H101	c_1 c_1	51 of 51;3316-3340;3364-3389	Rlp24(10); rpL3(19); rpL31(16); D6(14); H96(11); H100(2); H101_ES41(1);
D6:H101_ES41	c_1	23 of 23;3341-3363	D4(8); H63(7); H63a(1); D6(2); H101(2);
D7:5S_H1	c_3 c_3	28 of 28;1-14;108-121	Rpf2(4); rpL11(1); rpL5(35); Cl_Rpf2-Rrs1(4); D7(10); 5S_H2(6); 5S_H3(1); 5S_H5(3);
D7:5S_H2	c_3 c_3	22 of 22;15-27;60-68	rpL11(3); rpL5(10); D7(18); 5S_H1(12); 5S_H3(6);
D7:5S_H3	c_3	32 of 32;28-59	rpL11(17); rpL5(22); D7(5); 5S_H1(1); 5S_H2(4);
D7:5S_H4	c_3	22 of 22;78-99	D7(4); 5S_H5(4);
D7:5S_H5	c_3 c_3	17 of 17;69-77;100-107	Rpf2(8); Cl_Rpf2-Rrs1(8); D7(7); 5S_H1(4); 5S_H4(3);
ITS2:ITS2	c_6 c_6	65 of 232;1-59;227-232	Cic1(46); Nop15(27); Rlp7(30); rpL8(5); Cl_D1-D5(5); Cl_Rlp7_Nop15_Cic1(103); D1(3); H10(3); D3(1); H52_ES19(1);

## Sheet: Nog1TAP-E
name	chain	modeled_residues	mapped_contacts
D0:H25a	c_1	17 of 17;636-652	Spb1(6); rpL32(2); Cl_D2-D6(2); D0(8); H26(4); H72(4); D1(2); H25(2); D2(6); H32(2); H39(3); H40(1);
D0:H26	c_1 c_1	19 of 19;653-660;1432-1442	Spb1(2); rpL32(6); rpL4(12); Cl_D1-D2(12); Cl_D2-D6(6); D0(7); H25a(4); H26a(2); H72(1); D1(7); H2(6); H23(1); D2(5); H32(3); H36(2);
D0:H26a	c_1 c_1	17 of 17;1443-1451;2353-2360	rpL17(18); D0(7); H26(1); H61(1); H72(1); H73(4); D1(1); H2(1); D3(1); H50(1);
D0:H61	c_1 c_1	47 of 51;1880-1906;2333-2352	rpL17(3); rpL23(9); rpL31(2); D0(1); H26a(1); D2(3); H47(3); D3(1); H50(1); D5(3); H90(2); H92(1); D6(11); H96(9); H100(2);
D0:H72	c_1	24 of 24;2361-2384	Nug1(6); rpL16(9); rpL32(1); Cl_D2-D6(10); D0(10); H25a(6); H26(1); H26a(1); H73(2); D1(5); H25(5); D2(10); H40(5); H41(5);
D0:H73	c_1 c_1	27 of 30;2385-2396;2980-2994	Spb1(1); rpL16(2); rpL17(4); rpL3(5); Cl_D2-D6(2); D0(7); H26a(5); H72(2); D1(5); H2(4); H25(1); D5(2); H90(1); H93(1); D6(6); H94(2); H100(4);
D1:H2	c_1 c_2	41 of 41;398-419;1-19	rpL17(15); rpL32(1); Cl_D2-D6(1); D0(10); H26(6); H26a(1); H73(3); D1(14); H3(2); H23(1); H24(9); H25(2); D2(8); H46(8); D6(1); H94(1);
D1:H3	c_1 c_2	4 of 4;368-369;20-21	rpL4(2); Cl_D1-D2(2); D1(3); H2(1); H4(2); D2(2); H46(2);
D1:H4	c_1 c_2	35 of 35;326-342;22-39	Nop16(10); rpL13(4); rpL26(10); rpL35(7); rpL37(3); rpL4(13); Cl_D1-D2(13); D1(20); H3(1); H5(4); H10(1); H11(8); H13(1); H23(5); D2(5); H28(1); H46(4);
D1:H5	c_2 c_2	12 of 12;40-44;100-106	rpL25(1); rpL37(12); D1(12); H4(4); H6(2); H8(2); H10(2); H11(2);
D1:H6	c_2	18 of 18;45-62	Nop16(3); rpL25(2); rpL35(4); rpL37(2); D1(10); H5(1); H7(8); H23(1);
D1:H7	c_2	37 of 37;63-99	rpL25(1); rpL26(16); rpL35(11); rpL37(9); D1(11); H6(10); H18(1);
D1:H8	c_2	9 of 9;107-115	rpL37(2); D1(5); H5(2); H9(2); H10(1); D3(8); H51(3); H52(5);
D1:H9	c_2	22 of 22;116-137	Erb1(2); Nop7(9); rpL25(9); Cl_Erb1_Ytm1(2); D1(2); H8(1); H10(1); D3(4); H54(4);
D1:H10	c_1 c_2	42 of 42;1-21;138-158	Nop7(6); Rlp7(6); rpL15(13); rpL25(15); rpL35(4); rpL8(10); Cl_D1-D5(23); Cl_Rlp7_Nop15_Cic1(6); D1(12); H4(2); H5(3); H8(2); H9(2); H15(3); D3(1); H52_ES19(1); ITS2(6);
D1:H11	c_1	40 of 40;22-61	rpL13(2); rpL15(14); rpL37(7); Cl_D1-D5(14); D1(15); H4(8); H5(2); H12(1); H13(3); H21(1); D2(8); H32(8); D3(3); H52(3);
D1:H12	c_1	15 of 15;62-76	rpL13(14); rpL15(7); Cl_D1-D5(7); D1(21); H11(1); H13(5); H14(6); H21(1); H22(8);
D1:H13	c_1	30 of 30;77-106	rpL13(11); rpL15(8); Cl_D1-D5(8); D1(19); H4(1); H11(6); H12(7); H14(3); H21(2); D2(7); H28(7);
D1:H14	c_1 c_1	13 of 13;107-112;319-325	rpL13(5); rpL15(8); rpL35(3); Cl_D1-D5(8); D1(9); H12(2); H13(4); H15(1); H16(2);
D1:H15	c_1	42 of 42;113-154	Erb1(10); Nop7(3); rpL15(15); rpL35(9); rpL36(1); rpL8(22); Cl_D1-D5(38); Cl_Erb1_Ytm1(10); D1(11); H10(3); H14(1); H16(7);
D1:H16	c_1 c_1	21 of 21;155-165;258-267	Erb1(6); Has1(9); Nop16(6); rpL13(1); rpL15(4); rpL36(2); Cl_D1-D5(6); Cl_Erb1_Ytm1(6); D1(13); H14(2); H15(7); H17(2); H22(2);
D1:H17	c_1 c_1	24 of 24;166-172;241-257	Erb1(5); Nop16(13); rpL13(1); rpL35(4); Cl_Erb1_Ytm1(5); D1(7); H16(1); H18(6);
D1:H18	c_1 c_1	27 of 27;173-187;229-240	Nop16(3); rpL26(4); rpL35(1); rpL37(1); D1(11); H7(1); H17(6); unk_H19H20(3); H20(1);
D1:H19	c_1	20 of 20;188-207	rpL26(4); D1(9); H20(7); H24(2); D2(1); H46(1);
D1:unk_H19H20	c_1	6 of 6;208-213	rpL26(3); rpL4(10); Cl_D1-D2(10); D1(6); H18(3); H20(3);
D1:H20	c_1	15 of 15;214-228	rpL26(14); D1(18); H18(1); H19(11); unk_H19H20(4); H24(2); D2(3); H46(3);
D1:H21	c_1	31 of 31;268-298	Brx1(4); Spb1(5); rpL15(21); rpL36(7); Cl_D1-D5(28); Cl_Ebp2_Brx1(4); D1(11); H11(1); H12(1); H13(5); H22(4);
D1:H22	c_1 c_1	16 of 20;299-305;310-318	Brx1(5); rpL13(1); rpL15(1); Cl_D1-D5(1); Cl_Ebp2_Brx1(5); D1(11); H12(5); H16(2); H21(4);
D1:H23	c_1	25 of 25;343-367	Nop16(1); rpL37(10); rpL4(12); Cl_D1-D2(12); D0(3); H26(3); D1(10); H2(1); H4(7); H6(2); D2(6); H32(5); H46(1);
D1:H24	c_1	28 of 28;370-397	rpL17(9); rpL26(6); D1(8); H2(6); H19(1); H20(1); D2(1); H47(1);
D1:H25	c_1 c_1	32 of 32;420-436;621-635	rpL16(4); rpL32(7); rpL33(14); Cl_D2-D6(25); D0(10); H25a(1); H72(8); H73(1); D1(2); H2(2); ES7(3); H25_ES7a(1); H25_ES7(2); D2(2); H46(2);
ES7:H25_ES7a	c_1 c_1	5 of 58;437-440;494-494	rpL32(2); Cl_D2-D6(2); D1(1); H25(1); ES7(3); H25_ES7(3);
ES7:H25_ES7	c_1 c_1	18 of 18;495-502;611-620	rpL17(5); rpL33(2); rpL6(8); Cl_D2-D6(10); D1(2); H25(2); ES7(7); H25_ES7a(2); H25_ES7b(5); D6(3); H98_ES39(3);
ES7:H25_ES7b	c_1	93 of 93;503-595	rpL14(9); rpL20(12); rpL33(6); rpL4(23); rpL6(8); rpL7(12); Cl_D1-D2(35); Cl_D2-D6(35); ES7(6); H25_ES7(2); H25_ES7c(4); D2(6); H41(6);
ES7:H25_ES7c	c_1	15 of 15;596-610	rpL4(11); rpL6(4); rpL7(5); Cl_D1-D2(16); Cl_D2-D6(4); ES7(6); H25_ES7b(6); D2(2); H41(2);
D2:H27	c_1 c_1	32 of 32;661-676;786-801	rpL13(4); rpL15(1); rpL18(11); rpL4(15); Cl_D1-D5(1); Cl_D1-D2(26); D2(10); H28(6); H32(2); H36(2);
D2:H28	c_1	27 of 27;677-703	Nop16(6); rpL13(8); rpL15(4); rpL18(3); rpL4(17); Cl_D1-D5(4); Cl_D1-D2(20); D1(11); H4(3); H13(8); D2(9); H27(7); H29(1); H31(1);
D2:H29	c_1 c_1	5 of 11;704-707;714-714	D2(6); H28(1); H30(1); H31(4);
D2:H30	c_1 c_1	35 of 36;715-718;720-750	rpL18(15); Cl_D1-D2(15); D2(11); H29(2); H31(7); H38(2);
D2:H31	c_1 c_1 c_1	27 of 35;751-761;769-779;781-785	rpL18(9); Cl_D1-D2(9); D2(11); H28(1); H29(4); H30(6);
D2:H32	c_1 c_1	30 of 31;802-814;925-941	Spb1(4); rpL13(1); rpL37(4); rpL4(9); Cl_D1-D2(9); D0(5); H25a(3); H26(2); D1(11); H11(7); H23(4); D2(6); H27(2); H33(3); H36(1);
D2:H33	c_1 c_1 c_1	26 of 27;815-829;895-896;898-906	rpL34(3); rpL37(5); Cl_D3(3); D2(5); H32(2); H35(2); H35a(1); D3(9); H52(7); H55(1); H56(1);
D2:H34	c_1 c_1	34 of 36;830-859;861-864	rpL19(7); D3(5); H56(1); H58(3); H60(1);
D2:H35	c_1 c_1 c_1 c_1	18 of 29;870-873;875-879;885-892;894-894	Nip7(17); Spb1(1); Cl_Nop2_Nip7(17); D2(2); H33(2);
D2:H35a	c_1 c_1	11 of 17;907-907;909-918	Noc3(1); Spb1(7); D2(1); H33(1);
D2:H36	c_1 c_1	22 of 22;942-953;1366-1375	rpL32(6); Cl_D2-D6(6); D0(2); H26(2); D2(18); H27(1); H32(1); H38(7); H39(4); H40(2); H46(3);
D2:H37	c_1 c_1	13 of 14;954-960;962-967	Ebp2(5); Cl_Ebp2_Brx1(5); D2(3); H38(1); H39(2);
D2:H38	c_1 c_1	36 of 36;968-986;1098-1114	rpL18(4); rpL7(10); Cl_D1-D2(14); D2(13); H30(2); H36(7); H37(1); H38a(2); H39(1);
D2:H38a	c_1 c_1	10 of 76;987-992;1059-1062	rpL7(2); Cl_D1-D2(2); D2(1); H38(1);
D2:H38_ES12	c_1	1 of 35;1097-1097
D2:H39	c_1	29 of 29;1115-1143	Ebp2(5); Nog1(1); Nsa2(1); Nug1(6); rpL7(1); Cl_D1-D2(1); Cl_Ebp2_Brx1(5); D0(1); H25a(1); D2(9); H36(5); H37(1); H38(1); H40(2); D5(1); H89(1);
D2:H40	c_1	17 of 17;1144-1160	Nug1(2); rpL32(4); rpL33(2); rpL7(8); Cl_D1-D2(8); Cl_D2-D6(6); D0(6); H25a(1); H72(5); D2(13); H36(2); H39(3); H41(8);
D2:H41	c_1 c_1	69 of 72;1161-1196;1306-1338	Nug1(5); rpL14(2); rpL16(24); rpL20(6); rpL32(6); rpL33(11); rpL7(16); Cl_D1-D2(16); Cl_D2-D6(49); D0(5); H72(5); ES7(6); H25_ES7b(5); H25_ES7c(1); D2(18); H40(11); H42(5); H45(2); D5(1); H90(1);
D2:H42	c_1 c_1	59 of 59;1200-1230;1278-1305	Mrt4(21); Nog1(1); Nsa2(14); Nug1(5); rpL16(1); rpL20(12); rpL9(3); Cl_D2-D6(13); D2(8); H41(3); H43(1); unk_H43H44(3); H44(1); D5(9); H89(3); H90(5); H91(1); D6(3); H97(3);
D2:H43	c_1	26 of 26;1231-1256	Mrt4(5); Nog1(4); D2(17); H42(1); unk_H43H44(1); H44(15);
D2:unk_H43H44	c_1	5 of 5;1257-1261	Mrt4(8); D2(6); H42(5); H43(1);
D2:H44	c_1	16 of 16;1262-1277	Mrt4(5); Nog1(1); Nsa2(1); D2(16); H42(1); H43(15);
D2:H45	c_1	27 of 27;1339-1365	rpL18(4); rpL32(4); rpL4(9); rpL7(3); Cl_D1-D2(16); Cl_D2-D6(4); D2(1); H41(1);
D2:H46	c_1	56 of 56;1376-1431	rpL32(25); rpL4(26); Cl_D1-D2(26); Cl_D2-D6(25); D1(25); H2(11); H3(1); H4(3); H19(3); H20(2); H23(2); H25(3); D2(5); H36(5);
D2:H47	c_1	24 of 24;1452-1475	rpL19(8); rpL31(8); D0(4); H61(4); D1(1); H24(1); D3(9); H48(4); H50(5);
D3:H48	c_1 c_1	17 of 17;1476-1484;1872-1879	rpL19(8); rpL31(1); D2(4); H47(4); D3(4); H49(1); H60(3); D6(1); H96(1);
D3:H49	c_1 c_1	8 of 8;1485-1488;1854-1857	rpL34(4); Cl_D3(4); D3(7); H48(3); unk_H49b(2); H52(1); H60(1);
D3:H49a	c_1	3 of 15;1851-1853	D3(3); unk_H49b(3);
D3:unk_H49b	c_1 c_1	10 of 10;1489-1494;1835-1838	rpL25(1); rpL34(1); Cl_D3(1); D3(10); H49(2); H49a(1); H50(2); H51(2); H53(3);
D3:H50	c_1	26 of 26;1495-1520	rpL17(5); rpL19(2); D0(3); H26a(2); H61(1); D2(6); H47(6); D3(7); unk_H49b(4); H51(1); H53(2);
D3:H51	c_1 c_1	14 of 14;1521-1529;1830-1834	Nop7(1); rpL25(13); rpL34(2); Cl_D3(2); D1(3); H8(3); D3(16); unk_H49b(2); H50(1); H52(2); H53(7); H54(4);
D3:H52	c_1 c_1	33 of 33;1530-1554;1584-1591	Nop7(1); rpL15(8); rpL34(6); Cl_D1-D5(8); Cl_D3(6); D1(9); H8(4); H11(5); D2(8); H33(8); D3(14); H49(1); H51(2); H52_ES19(5); H53(1); H55(5);
D3:H52_ES19	c_1	29 of 29;1555-1583	Erb1(3); Nop7(21); Rlp7(9); rpL25(5); rpL8(4); Cl_D1-D5(4); Cl_Rlp7_Nop15_Cic1(9); Cl_Erb1_Ytm1(3); D1(3); H10(3); D3(5); H52(5); ITS2(2);
D3:H53	c_1	21 of 21;1592-1612	Nop7(3); rpL19(3); rpL25(5); rpL34(9); rpL38(2); Cl_D3(9); D3(22); unk_H49b(2); H50(3); H51(7); H52(1); H54(5); H58(3); H59(1);
D3:H54	c_1 c_1	38 of 38;1613-1631;1811-1829	Erb1(9); Nop7(20); Rlp7(3); rpL25(1); rpL27(3); rpL34(4); rpL38(6); Cl_D3(7); Cl_Rlp7_Nop15_Cic1(3); Cl_Erb1_Ytm1(9); D1(3); H9(3); D3(12); H51(2); H53(3); H55(4); H58(3);
D3:H54_ES20a	c_1	10 of 10;1632-1641	Erb1(5); rpL27(11); rpL34(7); Cl_D3(18); Cl_Erb1_Ytm1(5); D3(7); H55(2); H58(5);
D3:H55	c_1 c_1	30 of 30;1642-1657;1797-1810	Erb1(3); Noc3(6); Nop7(4); rpL27(5); rpL34(14); Cl_D3(19); Cl_Erb1_Ytm1(3); D2(1); H33(1); D3(17); H52(7); H54(8); H54_ES20a(2);
D3:unk_H55H56	c_1 c_1	4 of 5;1792-1792;1794-1796	Noc3(6); D3(2); H56(2);
D3:H56	c_1 c_1	36 of 36;1658-1674;1773-1791	Noc3(2); rpL19(4); rpL34(3); Cl_D3(3); D2(3); H33(1); H34(2); D3(15); unk_H55H56(2); H57(2); H58(8); H60(3);
D3:H57	c_1	19 of 19;1675-1693	rpL19(1); rpL22(22); D3(4); H56(1); H59(3); D6(3); H96(3);
D3:H58	c_1	59 of 59;1694-1752	Erb1(6); rpL19(12); rpL27(2); rpL30(13); rpL34(12); rpL38(9); Cl_D3(27); Cl_Erb1_Ytm1(6); D2(4); H34(4); D3(21); H53(6); H54(2); H54_ES20a(3); H56(9); H59(1);
D3:H59	c_1 c_1	17 of 20;1753-1761;1765-1772	rpL19(1); rpL22(4); D3(6); H53(2); H57(3); H58(1);
D3:H60	c_1	14 of 14;1858-1871	rpL19(1); D2(2); H34(2); D3(8); H48(4); H49(1); H56(3);
D4:H62	-	0 of 28	-
D4:H63	-	0 of 37	-
D4:H63a	-	0 of 5	-
D4:H63_ES27	-	0 of 16	-
D4:H63_ES27a	-	0 of 99	-
D4:H63_ES27b	-	0 of 19	-
D4:H64	-	0 of 30	-
D4:H65	-	0 of 17	-
D4:H66	-	0 of 38	-
D4:H67	-	0 of 14	-
D4:H68	-	0 of 55	-
D4:H69	-	0 of 19	-
D4:H70	-	0 of 5	-
D4:H71	-	0 of 40	-
D5:H74	c_1 c_1	34 of 40;2404-2418;2802-2820	Ebp2(6); Nip7(5); Nsa2(5); Cl_Ebp2_Brx1(6); Cl_Nop2_Nip7(5); D5(2); H75(2);
D5:H75	c_1 c_1	30 of 32;2419-2433;2597-2611	Nip7(6); Nop2(6); Cl_Nop2_Nip7(12); D5(3); H74(2); H79(1);
D5:H76	c_1	1 of 38;2434-2434
D5:H77	-	0 of 27	-
D5:H78	-	0 of 14	-
D5:H79	c_1	2 of 19;2595-2596	D5(1); H75(1);
D5:H79_ES31	-	0 of 15	-
D5:H79_ES31a	-	0 of 18	-
D5:unk_ES31	-	0 of 12	-
D5:H79_ES31b	-	0 of 20	-
D5:H80	-	0 of 14	-
D5:H81	-	0 of 23	-
D5:H82	-	0 of 13	-
D5:H83	-	0 of 22	-
D5:H84	-	0 of 26	-
D5:H85	-	0 of 10	-
D5:H86	-	0 of 28	-
D5:H87	-	0 of 10	-
D5:H88	-	0 of 40	-
D5:H89	c_1 c_1	35 of 51;2822-2844;2847-2858	Nog1(20); Nsa2(13); Nug1(4); D2(6); H39(2); H42(4); D5(1); H90(1);
D5:H90	c_1 c_1 c_1	27 of 34;2876-2886;2937-2945;2947-2953	Nog1(3); rpL16(1); Cl_D2-D6(1); D0(2); H61(1); H73(1); D2(4); H41(1); H42(3); D5(5); H89(1); H91(1); H92(2); unk_H92H93(1);
D5:H91	c_1	29 of 29;2887-2915	Nog1(9); Nsa2(6); rpL9(5); D2(2); H42(2); D5(5); H90(1); unk_H92H93(4); D6(16); H95(10); H97(6);
D5:H92	c_1	15 of 15;2916-2930	rpL23(2); D0(2); H61(2); D5(4); H90(2); unk_H92H93(2);
D5:unk_H92H93	c_1	6 of 6;2931-2936	Nog1(1); rpL23(3); D5(8); H90(1); H91(6); H92(1); D6(2); H95(2);
D5:H93	c_1 c_1	23 of 24;2956-2970;2972-2979	Nip7(8); Spb1(5); Cl_Nop2_Nip7(8); D0(1); H73(1);
D6:H94	c_1 c_1	32 of 32;2995-3010;3136-3151	rpL16(8); rpL3(34); Cl_D2-D6(8); D0(3); H73(3); D1(1); H2(1); D6(8); H97(1); H98(1); H99(6);
D6:H95	c_1	32 of 32;3011-3042	Nog1(7); Nsa2(2); Tif6(4); rpL23(6); rpL3(6); rpL9(7); D5(7); H91(6); unk_H92H93(1); D6(4); H96(3); H97(1);
D6:H96	c_1 c_1	55 of 56;3043-3077;3079-3098	Rlp24(9); rpL19(1); rpL23(6); rpL3(24); rpL31(11); D0(8); H61(8); D3(7); H48(1); H57(6); D6(11); H95(3); H101(8);
D6:H97	c_1	37 of 37;3099-3135	Mrt4(1); Nsa2(6); rpL16(5); rpL3(1); rpL9(16); Cl_D2-D6(5); D2(4); H42(4); D5(8); H91(8); D6(2); H94(1); H95(1);
D6:H98	c_1 c_1	35 of 35;3152-3171;3279-3293	rpL3(2); rpL33(3); Cl_D2-D6(3); D6(6); H94(1); H98_ES39(1); H99(4);
D6:H98_ES39	c_1 c_1	11 of 11;3172-3175;3272-3278	rpL16(4); rpL17(4); rpL33(13); rpL6(8); Cl_D2-D6(25); ES7(4); H25_ES7(4); D6(2); H98(1); H98_ES39b(1);
D6:H98_ES39a	c_1	39 of 39;3176-3214	rpL14(12); rpL16(22); rpL20(12); rpL33(4); rpL6(3); rpL9(12); Cl_D2-D6(53);
D6:H98_ES39b	c_1	57 of 57;3215-3271	rpL14(8); rpL16(9); rpL17(6); rpL3(8); rpL33(2); rpL6(22); Cl_D2-D6(41); D6(1); H98_ES39(1);
D6:H99	c_1 c_1	12 of 12;3294-3298;3390-3396	rpL17(7); rpL3(7); D6(10); H94(5); H98(4); H100(1);
D6:H100	c_1	17 of 17;3299-3315	rpL17(5); rpL3(18); rpL31(1); D0(7); H61(3); H73(4); D6(3); H99(1); H101(2);
D6:H101	c_1 c_1	51 of 51;3316-3340;3364-3389	Rlp24(10); rpL3(22); rpL31(16); D6(14); H96(10); H100(3); H101_ES41(1);
D6:H101_ES41	c_1 c_1	21 of 23;3341-3353;3356-3363	D6(2); H101(2);
D7:5S_H1	-	0 of 28	-
D7:5S_H2	-	0 of 22	-
D7:5S_H3	-	0 of 32	-
D7:5S_H4	-	0 of 22	-
D7:5S_H5	-	0 of 17	-
ITS2:ITS2	c_6 c_6	65 of 232;1-59;227-232	Cic1(45); Has1(1); Nop15(30); Rlp7(31); rpL8(3); Cl_D1-D5(3); Cl_Rlp7_Nop15_Cic1(106); D1(2); H10(2); D3(1); H52_ES19(1);

## Sheet: Nog1TAP-F
name	chain	modeled_residues	mapped_contacts
D0:H25a	c_1	17 of 17;636-652	rpL32(6); Cl_D2-D6(6); D0(9); H26(4); H72(5); D2(7); H32(2); H39(4); H40(1);
D0:H26	c_1 c_1	19 of 19;653-660;1432-1442	rpL32(6); rpL4(11); Cl_D1-D2(11); Cl_D2-D6(6); D0(7); H25a(3); H26a(2); H72(2); D1(8); H2(7); H23(1); D2(7); H32(3); H36(3); H46(1);
D0:H26a	c_1 c_1	17 of 17;1443-1451;2353-2360	rpL17(11); D0(2); H26(1); H72(1); D1(1); H2(1);
D0:H61	c_1	1 of 51;2352-2352	rpL17(1);
D0:H72	c_1	24 of 24;2361-2384	rpL16(8); rpL32(1); Cl_D2-D6(9); D0(11); H25a(6); H26(1); H26a(1); H73(3); D1(3); H25(3); D2(11); H40(5); H41(6);
D0:H73	c_1 c_1	20 of 30;2385-2394;2985-2994	rpL16(2); rpL17(2); rpL3(6); Cl_D2-D6(2); D0(3); H72(3); D1(6); H2(5); H25(1); D6(4); H94(2); H100(2);
D1:H2	c_1 c_2	41 of 41;398-419;1-19	Mak16(2); Rpf1(3); rpL17(11); rpL32(1); Cl_D2-D6(1); Cl_Rpf1_Nsa1(3); D0(9); H26(6); H26a(1); H73(2); D1(15); H3(2); H24(10); H25(3); D2(8); H46(8);
D1:H3	c_1 c_2	4 of 4;368-369;20-21	Rpf1(1); rpL4(1); Cl_D1-D2(1); Cl_Rpf1_Nsa1(1); D1(3); H2(1); H4(2); D2(2); H46(2);
D1:H4	c_1 c_2	35 of 35;326-342;22-39	Nop16(10); rpL13(4); rpL26(11); rpL35(8); rpL37(3); rpL4(15); Cl_D1-D2(15); D1(21); H3(1); H5(4); H10(2); H11(7); H13(1); H14(1); H23(5); D2(4); H28(1); H46(3);
D1:H5	c_2 c_2	12 of 12;40-44;100-106	rpL37(13); D1(10); H4(4); H6(2); H10(2); H11(2);
D1:H6	c_2	18 of 18;45-62	Nop16(4); Rpf1(1); rpL35(6); rpL37(3); Cl_Rpf1_Nsa1(1); D1(10); H5(1); H7(8); H23(1);
D1:H7	c_2	37 of 37;63-99	rpL26(13); rpL35(10); rpL37(9); D1(8); H6(7); H18(1);
D1:H8	c_2 c_2	4 of 9;107-109;115-115	D1(3); H9(2); H10(1);
D1:H9	c_2 c_2	16 of 22;116-123;130-137	Nop7(2); D1(2); H8(1); H10(1);
D1:H10	c_1 c_2	42 of 42;1-21;138-158	Nop7(5); Rlp7(4); rpL15(11); rpL35(3); rpL8(6); Cl_D1-D5(17); Cl_Rlp7_Nop15_Cic1(4); D1(10); H4(2); H5(2); H8(2); H9(2); H15(2); ITS2(10);
D1:H11	c_1	40 of 40;22-61	rpL15(14); rpL37(5); Cl_D1-D5(14); D1(17); H4(8); H5(2); H12(1); H13(3); H21(3); D2(9); H32(9);
D1:H12	c_1	15 of 15;62-76	rpL13(12); rpL15(7); Cl_D1-D5(7); D1(19); H11(1); H13(4); H14(5); H21(1); H22(8);
D1:H13	c_1	30 of 30;77-106	Brx1(1); rpL13(8); rpL15(5); Cl_D1-D5(5); Cl_Ebp2_Brx1(1); D1(16); H4(1); H11(4); H12(6); H14(2); H21(3); D2(7); H28(7);
D1:H14	c_1 c_1	13 of 13;107-112;319-325	rpL13(6); rpL15(7); rpL35(2); Cl_D1-D5(7); D1(11); H4(1); H12(2); H13(3); H15(2); H16(2); H21(1);
D1:H15	c_1	42 of 42;113-154	Erb1(9); Nop7(3); rpL15(12); rpL35(5); rpL36(1); rpL8(23); Cl_D1-D5(36); D1(9); H10(2); H14(2); H16(5);
D1:H16	c_1 c_1	21 of 21;155-165;258-267	Erb1(6); Has1(7); Nop16(4); rpL13(4); rpL15(3); rpL36(2); Cl_D1-D5(5); D1(9); H14(2); H15(4); H17(2); H22(1);
D1:H17	c_1 c_1	24 of 24;166-172;241-257	Erb1(4); Nop16(12); rpL13(1); rpL35(3); D1(9); H16(1); H18(8);
D1:H18	c_1 c_1	27 of 27;173-187;229-240	Nop16(4); rpL26(4); rpL35(1); rpL37(1); D1(11); H7(1); H17(6); unk_H19H20(3); H20(1);
D1:H19	c_1	20 of 20;188-207	Mak16(1); Nsa1(5); Rpf1(2); rpL26(3); Cl_Rpf1_Nsa1(7); D1(10); H20(8); H24(2); D2(2); H46(2);
D1:unk_H19H20	c_1	6 of 6;208-213	rpL26(2); rpL4(9); Cl_D1-D2(9); D1(7); H18(4); H20(3);
D1:H20	c_1	15 of 15;214-228	rpL26(14); rpL4(2); Cl_D1-D2(2); D1(17); H18(1); H19(11); unk_H19H20(4); H24(1); D2(3); H46(3);
D1:H21	c_1	31 of 31;268-298	Brx1(14); rpL15(18); rpL36(9); Cl_D1-D5(27); Cl_Ebp2_Brx1(14); D1(13); H11(3); H12(1); H13(5); H14(1); H22(3);
D1:H22	c_1 c_1	16 of 20;299-305;310-318	Brx1(4); rpL13(1); rpL15(1); rpL36(1); Cl_D1-D5(2); Cl_Ebp2_Brx1(4); D1(9); H12(4); H16(1); H21(4);
D1:H23	c_1	25 of 25;343-367	Nop16(2); Rpf1(3); rpL37(11); rpL4(14); Cl_D1-D2(14); Cl_Rpf1_Nsa1(3); D0(3); H26(3); D1(8); H4(7); H6(1); D2(5); H32(4); H46(1);
D1:H24	c_1	28 of 28;370-397	Mak16(2); Rpf1(16); rpL17(10); rpL26(5); Cl_Rpf1_Nsa1(16); D1(8); H2(6); H19(1); H20(1);
D1:H25	c_1 c_1	32 of 32;420-436;621-635	Rpf1(1); rpL16(3); rpL32(5); rpL33(13); Cl_D2-D6(21); Cl_Rpf1_Nsa1(1); D0(7); H72(5); H73(2); D1(5); H2(5); ES7(4); H25_ES7a(1); H25_ES7(3); D2(3); H46(3);
ES7:H25_ES7a	c_1	58 of 58;437-494	Mak16(14); Nsa1(12); Rpf1(3); Rrp1(6); rpL32(2); rpL6(2); Cl_D2-D6(4); Cl_Rpf1_Nsa1(15); D1(3); H25(3); ES7(1); H25_ES7(1);
ES7:H25_ES7	c_1 c_1	18 of 18;495-502;611-620	Rpf1(5); rpL33(1); rpL6(9); Cl_D2-D6(10); Cl_Rpf1_Nsa1(5); D1(2); H25(2); ES7(6); H25_ES7a(2); H25_ES7b(4); D6(3); H98_ES39(3);
ES7:H25_ES7b	c_1	93 of 93;503-595	rpL14(7); rpL20(12); rpL33(6); rpL4(18); rpL6(6); rpL7(11); Cl_D1-D2(29); Cl_D2-D6(31); ES7(6); H25_ES7(2); H25_ES7c(4); D2(7); H41(7);
ES7:H25_ES7c	c_1	15 of 15;596-610	rpL4(11); rpL6(4); rpL7(4); Cl_D1-D2(15); Cl_D2-D6(4); ES7(6); H25_ES7b(6); D2(1); H41(1);
D2:H27	c_1 c_1	32 of 32;661-676;786-801	rpL15(1); rpL18(11); rpL4(11); Cl_D1-D5(1); Cl_D1-D2(22); D2(11); H28(5); H32(3); H36(2); H38(1);
D2:H28	c_1	27 of 27;677-703	Nop16(7); rpL13(10); rpL15(4); rpL18(3); rpL4(18); Cl_D1-D5(4); Cl_D1-D2(21); D1(10); H4(3); H13(7); D2(9); H27(7); H29(1); H31(1);
D2:H29	c_1 c_1	5 of 11;704-707;714-714	D2(4); H28(1); H30(1); H31(2);
D2:H30	c_1 c_1	35 of 36;715-718;720-750	Rrp1(2); rpL18(13); Cl_D1-D2(13); D2(7); H29(1); H31(4); H38(2);
D2:H31	c_1 c_1 c_1	27 of 35;751-761;769-779;781-785	rpL18(7); Cl_D1-D2(7); D2(8); H28(1); H29(3); H30(4);
D2:H32	c_1 c_1	30 of 31;802-814;925-941	rpL37(3); rpL4(9); Cl_D1-D2(9); D0(5); H25a(3); H26(2); D1(10); H11(7); H23(3); D2(6); H27(3); H33(2); H36(1);
D2:H33	c_1	3 of 27;815-817	rpL37(4); D2(2); H32(2);
D2:H34	-	0 of 36	-
D2:H35	-	0 of 29	-
D2:H35a	-	0 of 17	-
D2:H36	c_1 c_1	22 of 22;942-953;1366-1375	rpL32(7); Cl_D2-D6(7); D0(3); H26(3); D2(19); H27(1); H32(1); H38(6); H39(4); H40(2); H45(2); H46(3);
D2:H37	c_1	14 of 14;954-967	D2(3); H38(1); H39(2);
D2:H38	c_1 c_1	36 of 36;968-986;1098-1114	rpL18(4); rpL7(12); Cl_D1-D2(16); D2(15); H27(1); H30(3); H36(6); H37(1); H38a(2); H39(2);
D2:H38a	c_1 c_1	10 of 76;987-992;1059-1062	rpL7(2); Cl_D1-D2(2); D2(1); H38(1);
D2:H38_ES12	c_1	1 of 35;1097-1097
D2:H39	c_1	29 of 29;1115-1143	Nog1(1); rpL7(1); Cl_D1-D2(1); D0(2); H25a(2); D2(8); H36(3); H37(2); H38(1); H40(2);
D2:H40	c_1	17 of 17;1144-1160	rpL32(3); rpL33(2); rpL7(7); Cl_D1-D2(7); Cl_D2-D6(5); D0(7); H25a(2); H72(5); D2(12); H36(1); H39(4); H41(7);
D2:H41	c_1 c_1	68 of 72;1161-1195;1306-1338	Nsa2(1); rpL14(2); rpL16(26); rpL20(7); rpL32(6); rpL33(10); rpL7(12); Cl_D1-D2(12); Cl_D2-D6(51); D0(5); H72(5); ES7(8); H25_ES7b(7); H25_ES7c(1); D2(19); H40(11); H42(6); H45(2);
D2:H42	c_1 c_1	55 of 59;1200-1230;1278-1301	Mrt4(15); Nsa2(11); rpL20(9); rpL9(1); Cl_D2-D6(9); D2(8); H41(4); unk_H43H44(3); H44(1); D5(1); H89(1); D6(3); H97(3);
D2:H43	c_1	26 of 26;1231-1256	Mrt4(4); Nog1(3); D2(16); unk_H43H44(2); H44(14);
D2:unk_H43H44	c_1	5 of 5;1257-1261	Mrt4(9); D2(8); H42(5); H43(3);
D2:H44	c_1	16 of 16;1262-1277	Nog1(1); Nsa2(1); D2(14); H42(1); H43(13);
D2:H45	c_1	27 of 27;1339-1365	Mak16(11); Rrp1(1); rpL18(3); rpL32(4); rpL4(11); rpL7(5); Cl_D1-D2(19); Cl_D2-D6(4); D2(3); H36(1); H41(1); H46(1);
D2:H46	c_1	56 of 56;1376-1431	Mak16(8); rpL32(30); rpL4(26); Cl_D1-D2(26); Cl_D2-D6(30); D0(1); H26(1); D1(24); H2(8); H3(2); H4(2); H19(4); H20(2); H23(2); H25(4); D2(5); H36(4); H45(1);
D2:H47	-	0 of 24	-
D3:H48	-	0 of 17	-
D3:H49	-	0 of 8	-
D3:H49a	-	0 of 15	-
D3:unk_H49b	-	0 of 10	-
D3:H50	-	0 of 26	-
D3:H51	-	0 of 14	-
D3:H52	-	0 of 33	-
D3:H52_ES19	-	0 of 29	-
D3:H53	-	0 of 21	-
D3:H54	-	0 of 38	-
D3:H54_ES20a	-	0 of 10	-
D3:H55	-	0 of 30	-
D3:unk_H55H56	-	0 of 5	-
D3:H56	-	0 of 36	-
D3:H57	-	0 of 19	-
D3:H58	-	0 of 59	-
D3:H59	-	0 of 20	-
D3:H60	-	0 of 14	-
D4:H62	-	0 of 28	-
D4:H63	-	0 of 37	-
D4:H63a	-	0 of 5	-
D4:H63_ES27	-	0 of 16	-
D4:H63_ES27a	-	0 of 99	-
D4:H63_ES27b	-	0 of 19	-
D4:H64	-	0 of 30	-
D4:H65	-	0 of 17	-
D4:H66	-	0 of 38	-
D4:H67	-	0 of 14	-
D4:H68	-	0 of 55	-
D4:H69	-	0 of 19	-
D4:H70	-	0 of 5	-
D4:H71	-	0 of 40	-
D5:H74	-	0 of 40	-
D5:H75	-	0 of 32	-
D5:H76	-	0 of 38	-
D5:H77	-	0 of 27	-
D5:H78	-	0 of 14	-
D5:H79	-	0 of 19	-
D5:H79_ES31	-	0 of 15	-
D5:H79_ES31a	-	0 of 18	-
D5:unk_ES31	-	0 of 12	-
D5:H79_ES31b	-	0 of 20	-
D5:H80	-	0 of 14	-
D5:H81	-	0 of 23	-
D5:H82	-	0 of 13	-
D5:H83	-	0 of 22	-
D5:H84	-	0 of 26	-
D5:H85	-	0 of 10	-
D5:H86	-	0 of 28	-
D5:H87	-	0 of 10	-
D5:H88	-	0 of 40	-
D5:H89	c_1 c_1	23 of 51;2830-2841;2848-2858	Nog1(7); Nsa2(2); D2(1); H42(1);
D5:H90	-	0 of 34	-
D5:H91	c_1	29 of 29;2887-2915	Nog1(7); Nsa2(6); rpL9(4); D6(12); H95(6); H97(6);
D5:H92	-	0 of 15	-
D5:unk_H92H93	-	0 of 6	-
D5:H93	-	0 of 24	-
D6:H94	c_1 c_1	32 of 32;2995-3010;3136-3151	rpL16(6); rpL3(31); Cl_D2-D6(6); D0(3); H73(3); D6(4); H99(4);
D6:H95	c_1	32 of 32;3011-3042	Nog1(9); Nsa2(4); Tif6(4); rpL3(9); rpL9(10); D5(3); H91(3); D6(5); H96(4); H97(1);
D6:H96	c_1	56 of 56;3043-3098	Rlp24(7); rpL23(3); rpL3(26); D6(15); H95(4); H101(11);
D6:H97	c_1	37 of 37;3099-3135	Nsa2(6); rpL16(3); rpL3(2); rpL9(15); Cl_D2-D6(3); D2(5); H42(5); D5(5); H91(5); D6(1); H95(1);
D6:H98	c_1 c_1	18 of 35;3158-3166;3285-3293	Rpf1(2); rpL17(5); Cl_Rpf1_Nsa1(2); D6(2); H99(2);
D6:H98_ES39	c_1 c_1	9 of 11;3172-3175;3272-3276	rpL16(5); rpL33(15); rpL6(6); Cl_D2-D6(26); ES7(5); H25_ES7(5); D6(1); H98_ES39a(1);
D6:H98_ES39a	c_1	39 of 39;3176-3214	rpL14(10); rpL16(19); rpL20(11); rpL33(4); rpL6(2); rpL9(13); Cl_D2-D6(46); D6(1); H98_ES39(1);
D6:H98_ES39b	c_1	57 of 57;3215-3271	rpL14(7); rpL16(9); rpL3(9); rpL33(2); rpL6(16); Cl_D2-D6(34);
D6:H99	c_1 c_1	12 of 12;3294-3298;3390-3396	rpL17(1); rpL3(8); D6(7); H94(4); H98(2); H100(1);
D6:H100	c_1	17 of 17;3299-3315	rpL17(3); rpL3(19); D0(1); H73(1); D6(4); H99(1); H101(3);
D6:H101	c_1 c_1	51 of 51;3316-3340;3364-3389	Rlp24(12); rpL3(21); D6(18); H96(11); H100(5); H101_ES41(2);
D6:H101_ES41	c_1 c_1	15 of 23;3341-3349;3356-3361	D6(2); H101(2);
D7:5S_H1	-	0 of 28	-
D7:5S_H2	-	0 of 22	-
D7:5S_H3	-	0 of 32	-
D7:5S_H4	-	0 of 22	-
D7:5S_H5	-	0 of 17	-
ITS2:ITS2	c_6 c_6	65 of 232;1-59;227-232	Cic1(43); Has1(1); Nop15(27); Rlp7(32); rpL8(5); Cl_D1-D5(5); Cl_Rlp7_Nop15_Cic1(102); D1(3); H10(3);

## Sheet: Nog1TAP_L2-A
name	chain	modeled_residues	mapped_contacts
D0:H25a	-	0 of 17	-
D0:H26	-	0 of 19	-
D0:H26a	-	0 of 17	-
D0:H61	-	0 of 51	-
D0:H72	-	0 of 24	-
D0:H73	c_1 c_1	22 of 30;2386-2396;2984-2994	rpL16(2); rpL3(10); Cl_D2-D6(2); D5(1); H90(1); D6(3); H94(1); H100(2);
D1:H2	c_1 c_2	28 of 41;398-414;9-19	D1(7); H24(7); D2(6); H46(6);
D1:H3	-	0 of 4	-
D1:H4	c_1 c_2	14 of 35;337-342;22-29	rpL4(6); Cl_D1-D2(6); D1(2); H23(2); D2(3); H46(3);
D1:H5	-	0 of 12	-
D1:H6	-	0 of 18	-
D1:H7	-	0 of 37	-
D1:H8	-	0 of 9	-
D1:H9	-	0 of 22	-
D1:H10	-	0 of 42	-
D1:H11	-	0 of 40	-
D1:H12	-	0 of 15	-
D1:H13	-	0 of 30	-
D1:H14	-	0 of 13	-
D1:H15	-	0 of 42	-
D1:H16	-	0 of 21	-
D1:H17	-	0 of 24	-
D1:H18	c_1 c_1	7 of 27;185-187;229-232	D1(3); unk_H19H20(2); H20(1);
D1:H19	c_1	14 of 20;194-207	D1(7); H20(6); H24(1); D2(1); H46(1);
D1:unk_H19H20	c_1	6 of 6;208-213	rpL4(8); Cl_D1-D2(8); D1(5); H18(2); H20(3);
D1:H20	c_1	15 of 15;214-228	rpL4(2); Cl_D1-D2(2); D1(13); H18(1); H19(8); unk_H19H20(4); D2(2); H46(2);
D1:H21	-	0 of 31	-
D1:H22	-	0 of 20	-
D1:H23	c_1	3 of 25;343-345	D1(6); H4(6);
D1:H24	c_1 c_1 c_1	18 of 28;370-370;374-380;388-397	D1(6); H2(5); H19(1);
D1:H25	-	0 of 32	-
ES7:H25_ES7a	c_1 c_1	5 of 58;437-440;494-494	rpL32(1); Cl_D2-D6(1); ES7(2); H25_ES7(2);
ES7:H25_ES7	c_1 c_1	18 of 18;495-502;611-620	rpL33(2); rpL6(7); Cl_D2-D6(9); ES7(8); H25_ES7a(3); H25_ES7b(5); D6(3); H98_ES39(3);
ES7:H25_ES7b	c_1 c_1	92 of 93;503-545;547-595	rpL14(9); rpL20(10); rpL33(7); rpL4(22); rpL6(8); rpL7(12); Cl_D1-D2(34); Cl_D2-D6(34); ES7(6); H25_ES7(2); H25_ES7c(4); D2(5); H41(5);
ES7:H25_ES7c	c_1	15 of 15;596-610	rpL4(11); rpL6(3); rpL7(5); Cl_D1-D2(16); Cl_D2-D6(3); ES7(6); H25_ES7b(6); D2(2); H41(2);
D2:H27	c_1 c_1	11 of 32;673-676;786-792	rpL18(5); rpL4(2); Cl_D1-D2(7); D2(7); H28(5); H46(2);
D2:H28	c_1 c_1	26 of 27;677-690;692-703	rpL18(2); rpL4(8); Cl_D1-D2(10); D2(7); H27(6); H31(1);
D2:H29	-	0 of 11	-
D2:H30	c_1 c_1	9 of 36;715-722;750-750	rpL18(1); Cl_D1-D2(1); D2(2); H31(2);
D2:H31	c_1 c_1 c_1	12 of 35;756-760;773-776;783-785	rpL18(7); Cl_D1-D2(7); D2(2); H28(1); H30(1); D5(1); H88(1);
D2:H32	-	0 of 31	-
D2:H33	-	0 of 27	-
D2:H34	-	0 of 36	-
D2:H35	-	0 of 29	-
D2:H35a	-	0 of 17	-
D2:H36	c_1 c_1	22 of 22;942-953;1366-1375	D2(15); H38(6); H39(4); H40(2); H46(3);
D2:H37	c_1	14 of 14;954-967	D2(3); H39(3); D5(2); H74(1); H80(1);
D2:H38	c_1 c_1	36 of 36;968-986;1098-1114	rpL21(5); rpL7(10); Cl_D1-D2(10); D2(11); H36(6); H38a(2); H38_ES12(2); H39(1);
D2:H38a	c_1 c_1	31 of 76;987-1001;1047-1062	rpL20(2); rpL21(13); Cl_D2-D6(2); D2(1); H38(1);
D2:H38_ES12	c_1 c_1	28 of 35;1063-1074;1082-1097	rpL21(6); D2(2); H38(2);
D2:H39	c_1	29 of 29;1115-1143	Nog1(1); Nsa2(3); rpL21(3); rpL7(3); Cl_D1-D2(3); D2(11); H36(5); H37(3); H38(1); H40(2); D5(1); H89(1);
D2:H40	c_1	17 of 17;1144-1160	rpL33(2); rpL7(8); Cl_D1-D2(8); Cl_D2-D6(2); D2(14); H36(2); H39(4); H41(8);
D2:H41	c_1 c_1	71 of 72;1161-1198;1306-1338	rpL14(3); rpL16(20); rpL20(7); rpL33(10); rpL7(12); Cl_D1-D2(12); Cl_D2-D6(40); ES7(7); H25_ES7b(6); H25_ES7c(1); D2(20); H40(9); H42(9); H45(2);
D2:H42	c_1 c_1	58 of 59;1200-1230;1278-1304	Mrt4(27); Nog1(2); Nsa2(15); rpL20(10); rpL9(2); Cl_D2-D6(10); D2(13); H41(7); H43(1); unk_H43H44(3); H44(2); D5(7); H89(2); H90(4); H91(1); D6(4); H97(4);
D2:H43	c_1	26 of 26;1231-1256	Mrt4(3); Nog1(2); Nog2(5); D2(14); H42(1); unk_H43H44(1); H44(12);
D2:unk_H43H44	c_1	5 of 5;1257-1261	Mrt4(8); D2(8); H42(5); H43(3);
D2:H44	c_1	16 of 16;1262-1277	Mrt4(6); Nog1(1); Nsa2(2); D2(12); H42(2); H43(10);
D2:H45	c_1 c_1	21 of 27;1339-1348;1355-1365	rpL18(5); rpL4(8); rpL7(3); Cl_D1-D2(16); D2(1); H41(1);
D2:H46	c_1 c_1 c_1 c_1	51 of 56;1376-1390;1392-1398;1400-1402;1406-1431	rpL32(10); rpL4(20); Cl_D1-D2(20); Cl_D2-D6(10); D1(10); H2(5); H4(1); H19(2); H20(2); D2(6); H27(1); H36(5);
D2:H47	-	0 of 24	-
D3:H48	-	0 of 17	-
D3:H49	-	0 of 8	-
D3:H49a	-	0 of 15	-
D3:unk_H49b	-	0 of 10	-
D3:H50	-	0 of 26	-
D3:H51	-	0 of 14	-
D3:H52	-	0 of 33	-
D3:H52_ES19	-	0 of 29	-
D3:H53	-	0 of 21	-
D3:H54	-	0 of 38	-
D3:H54_ES20a	-	0 of 10	-
D3:H55	-	0 of 30	-
D3:unk_H55H56	-	0 of 5	-
D3:H56	-	0 of 36	-
D3:H57	-	0 of 19	-
D3:H58	-	0 of 59	-
D3:H59	-	0 of 20	-
D3:H60	-	0 of 14	-
D4:H62	-	0 of 28	-
D4:H63	-	0 of 37	-
D4:H63a	-	0 of 5	-
D4:H63_ES27	-	0 of 16	-
D4:H63_ES27a	-	0 of 99	-
D4:H63_ES27b	-	0 of 19	-
D4:H64	-	0 of 30	-
D4:H65	-	0 of 17	-
D4:H66	-	0 of 38	-
D4:H67	-	0 of 14	-
D4:H68	-	0 of 55	-
D4:H69	-	0 of 19	-
D4:H70	-	0 of 5	-
D4:H71	-	0 of 40	-
D5:H74	c_1 c_1	40 of 40;2400-2418;2800-2820	Nog1(3); Nog2(11); rpL3(2); D2(1); H37(1); D5(16); H75(5); H80(2); H88(1); H90(3); H93(5);
D5:H75	c_1 c_1	18 of 32;2419-2423;2601-2613	Nog2(8); D5(6); H74(6);
D5:H76	-	0 of 38	-
D5:H77	-	0 of 27	-
D5:H78	-	0 of 14	-
D5:H79	-	0 of 19	-
D5:H79_ES31	-	0 of 15	-
D5:H79_ES31a	-	0 of 18	-
D5:unk_ES31	-	0 of 12	-
D5:H79_ES31b	-	0 of 20	-
D5:H80	c_1 c_1	11 of 14;2614-2615;2619-2627	Rrs1(9); Cl_Rpf2-Rrs1(9); D2(4); H37(4); D5(8); H74(1); H82(5); H83(2);
D5:H81	c_1 c_1	22 of 23;2628-2643;2645-2650	Rrs1(3); rpL11(3); rpL21(4); Cl_Rpf2-Rrs1(3); D5(2); H82(2);
D5:H82	c_1 c_1	13 of 13;2651-2655;2752-2759	Nog2(2); Rpf2(1); Rrs1(8); Cl_Rpf2-Rrs1(9); D5(18); H80(6); H81(1); H83(4); H86(5); H87(2);
D5:H83	c_1 c_1	22 of 22;2656-2665;2702-2713	Nog2(1); Rpf2(3); Rrs1(4); rpL11(1); rpL5(5); Cl_Rpf2-Rrs1(7); D5(17); H80(3); H82(2); H84(2); H85(2); H86(1); H87(7);
D5:H84	c_1	26 of 26;2666-2691	rpL11(29); rpL5(4); D5(4); H83(3); H85(1);
D5:H85	c_1	8 of 10;2692-2699	Rpf2(10); Cl_Rpf2-Rrs1(10); D5(5); H83(4); H84(1);
D5:H86	c_1	28 of 28;2714-2741	Nsa2(12); Nog2(14); Rpf2(3); Rrs1(8); Rsa4(2); Cl_Rpf2-Rrs1(11); D5(6); H82(3); H83(1); H87(1); H89(1);
D5:H87	c_1	10 of 10;2742-2751	Rpf2(1); Rrs1(1); rpL5(12); Cl_Rpf2-Rrs1(2); D5(8); H82(2); H83(5); H86(1);
D5:H88	c_1 c_1	21 of 40;2760-2769;2789-2799	Nog2(3); Rrs1(2); Cl_Rpf2-Rrs1(2); D2(1); H31(1); D5(1); H74(1);
D5:H89	c_1 c_1 c_1	47 of 51;2821-2843;2847-2858;2860-2871	Nog1(32); Nsa2(23); Nog2(12); D2(5); H39(1); H42(4); D5(2); H86(1); H91(1);
D5:H90	c_1 c_1 c_1 c_1	29 of 34;2872-2886;2937-2940;2943-2944;2948-2955	Nog1(4); Nsa2(4); rpL3(9); D0(1); H73(1); D2(2); H42(2); D5(9); H74(4); H91(2); H92(1); unk_H92H93(1); H93(1);
D5:H91	c_1	29 of 29;2887-2915	Nog1(12); Nsa2(6); rpL3(1); rpL9(6); D2(2); H42(2); D5(6); H89(1); H90(1); unk_H92H93(4); D6(15); H95(9); H97(6);
D5:H92	c_1	15 of 15;2916-2930	Nog1(1); Nog2(11); rpL23(2); D5(4); H90(2); unk_H92H93(2);
D5:unk_H92H93	c_1	6 of 6;2931-2936	rpL23(3); D5(9); H90(1); H91(6); H92(2); D6(2); H95(2);
D5:H93	c_1	24 of 24;2956-2979	Nsa2(6); Nog2(9); D5(10); H74(9); H90(1);
D6:H94	c_1 c_1	32 of 32;2995-3010;3136-3151	rpL16(7); rpL3(29); Cl_D2-D6(7); D0(2); H73(2); D6(7); H97(1); H98(2); H99(4);
D6:H95	c_1	32 of 32;3011-3042	Nog1(6); Nsa2(2); Tif6(3); rpL23(2); rpL3(5); rpL9(7); D5(7); H91(6); unk_H92H93(1); D6(4); H96(3); H97(1);
D6:H96	c_1 c_1	55 of 56;3043-3077;3079-3098	Rlp24(4); rpL23(8); rpL3(19); D6(14); H95(4); H101(10);
D6:H97	c_1	37 of 37;3099-3135	Mrt4(4); Nsa2(7); rpL16(3); rpL9(18); Cl_D2-D6(3); D2(4); H42(4); D5(9); H91(9); D6(2); H94(1); H95(1);
D6:H98	c_1 c_1 c_1	34 of 35;3152-3155;3157-3171;3279-3293	rpL3(2); rpL33(4); Cl_D2-D6(4); D6(6); H94(1); H98_ES39(1); H99(4);
D6:H98_ES39	c_1 c_1	11 of 11;3172-3175;3272-3278	rpL16(3); rpL33(16); rpL6(7); Cl_D2-D6(26); ES7(5); H25_ES7(5); D6(3); H98(1); H98_ES39b(2);
D6:H98_ES39a	c_1	39 of 39;3176-3214	rpL14(11); rpL16(22); rpL20(10); rpL33(5); rpL6(3); rpL9(10); Cl_D2-D6(51);
D6:H98_ES39b	c_1	57 of 57;3215-3271	rpL14(8); rpL16(9); rpL3(7); rpL33(2); rpL6(14); Cl_D2-D6(33); D6(2); H98_ES39(2);
D6:H99	c_1 c_1	12 of 12;3294-3298;3390-3396	rpL3(7); D6(10); H94(4); H98(5); H100(1);
D6:H100	c_1	17 of 17;3299-3315	rpL3(16); D0(2); H73(2); D6(1); H99(1);
D6:H101	c_1 c_1	51 of 51;3316-3340;3364-3389	Rlp24(10); rpL3(21); D6(11); H96(10); H101_ES41(1);
D6:H101_ES41	c_1 c_1	18 of 23;3341-3350;3356-3363	D6(2); H101(2);
D7:5S_H1	c_3 c_3	28 of 28;1-14;108-121	Rpf2(4); rpL11(1); rpL5(41); Cl_Rpf2-Rrs1(4); D7(12); 5S_H2(8); 5S_H3(1); 5S_H5(3);
D7:5S_H2	c_3 c_3 c_3	21 of 22;15-27;60-63;65-68	rpL11(2); rpL5(12); D7(17); 5S_H1(11); 5S_H3(6);
D7:5S_H3	c_3	32 of 32;28-59	rpL11(21); rpL5(24); D7(5); 5S_H1(1); 5S_H2(4);
D7:5S_H4	c_3 c_3 c_3	17 of 22;78-85;87-89;94-99	D7(4); 5S_H5(4);
D7:5S_H5	c_3 c_3 c_3	16 of 17;69-72;74-77;100-107	Rpf2(8); Cl_Rpf2-Rrs1(8); D7(6); 5S_H1(3); 5S_H4(3);
ITS2:ITS2	-	0 of 232	-

## Sheet: Nog1TAP_L2-B
name	chain	modeled_residues	mapped_contacts
D0:H25a	c_1	16 of 17;637-652	rpL32(2); Cl_D2-D6(2); D0(8); H26(4); H72(4); D2(8); H32(2); H39(4); H40(2);
D0:H26	c_1 c_1	17 of 19;653-659;1433-1442	rpL17(1); rpL32(5); rpL4(10); Cl_D1-D2(10); Cl_D2-D6(5); D0(7); H25a(4); H26a(2); H72(1); D1(9); H2(8); H23(1); D2(3); H32(3);
D0:H26a	c_1 c_1	17 of 17;1443-1451;2353-2360	rpL17(7); D0(2); H26(1); H72(1); D1(1); H2(1);
D0:H61	c_1	1 of 51;2352-2352
D0:H72	c_1 c_1	23 of 24;2361-2372;2374-2384	rpL16(7); Cl_D2-D6(7); D0(11); H25a(6); H26(1); H26a(1); H73(3); D1(2); H25(2); D2(6); H40(4); H41(2);
D0:H73	c_1 c_1	21 of 30;2385-2396;2985-2993	rpL16(1); rpL3(3); Cl_D2-D6(1); D0(2); H72(2); D1(1); H25(1); D6(5); H94(2); H100(3);
D1:H2	c_1 c_2	41 of 41;398-419;1-19	rpL17(10); rpL32(1); Cl_D2-D6(1); D0(7); H26(6); H26a(1); D1(15); H3(1); H24(10); H25(4); D2(8); H46(8); D6(1); H94(1);
D1:H3	c_1 c_2	4 of 4;368-369;20-21	rpL4(1); Cl_D1-D2(1); D1(5); H2(2); H4(2); H23(1); D2(2); H46(2);
D1:H4	c_1 c_2	35 of 35;326-342;22-39	rpL13(5); rpL26(10); rpL35(7); rpL37(4); rpL4(14); Cl_D1-D2(14); D1(20); H3(1); H5(4); H10(2); H11(7); H13(1); H23(5); D2(5); H28(1); H46(4);
D1:H5	c_2 c_2	12 of 12;40-44;100-106	rpL37(11); D1(11); H4(4); H6(2); H8(1); H10(2); H11(2);
D1:H6	c_2	18 of 18;45-62	rpL35(5); rpL37(3); D1(10); H5(1); H7(8); H23(1);
D1:H7	c_2	37 of 37;63-99	rpL26(16); rpL35(12); rpL37(8); D1(8); H6(8);
D1:H8	c_2 c_2	6 of 9;107-110;114-115	D1(4); H5(1); H9(2); H10(1);
D1:H9	c_2 c_2	17 of 22;116-123;129-137	D1(2); H8(1); H10(1);
D1:H10	c_1 c_2	40 of 42;1-21;138-156	rpL15(10); rpL35(4); rpL8(5); Cl_D1-D5(15); D1(8); H4(2); H5(2); H8(2); H9(1); H15(1);
D1:H11	c_1 c_1	36 of 40;22-39;44-61	rpL15(12); rpL37(6); Cl_D1-D5(12); D1(16); H4(7); H5(3); H12(1); H13(3); H21(2); D2(7); H32(7);
D1:H12	c_1	15 of 15;62-76	rpL13(11); rpL15(7); Cl_D1-D5(7); D1(17); H11(1); H13(4); H14(4); H21(1); H22(7);
D1:H13	c_1	30 of 30;77-106	rpL13(7); rpL15(7); Cl_D1-D5(7); D1(16); H4(1); H11(3); H12(7); H14(3); H21(2); D2(7); H28(7);
D1:H14	c_1 c_1	13 of 13;107-112;319-325	rpL13(6); rpL15(7); rpL35(2); Cl_D1-D5(7); D1(9); H12(2); H13(4); H15(1); H16(2);
D1:H15	c_1	42 of 42;113-154	rpL15(14); rpL35(8); rpL36(1); rpL8(24); Cl_D1-D5(39); D1(8); H10(1); H14(1); H16(6);
D1:H16	c_1 c_1	20 of 21;155-164;258-267	rpL13(3); rpL15(2); rpL36(2); Cl_D1-D5(4); D1(12); H14(2); H15(6); H17(2); H22(2);
D1:H17	c_1 c_1	24 of 24;166-172;241-257	rpL13(2); rpL35(2); D1(9); H16(1); H18(8);
D1:H18	c_1 c_1	27 of 27;173-187;229-240	rpL26(5); rpL35(1); D1(9); H17(5); unk_H19H20(3); H20(1);
D1:H19	c_1	20 of 20;188-207	rpL26(5); D1(11); unk_H19H20(1); H20(8); H24(2); D2(2); H46(2);
D1:unk_H19H20	c_1	6 of 6;208-213	rpL26(2); rpL4(9); Cl_D1-D2(9); D1(7); H18(3); H19(1); H20(3);
D1:H20	c_1	15 of 15;214-228	rpL26(17); rpL4(2); Cl_D1-D2(2); D1(17); H18(1); H19(11); unk_H19H20(4); H24(1); D2(3); H46(3);
D1:H21	c_1	31 of 31;268-298	rpL15(18); rpL36(12); Cl_D1-D5(30); D1(13); H11(1); H12(1); H13(6); H22(5);
D1:H22	c_1 c_1	16 of 20;299-305;310-318	rpL13(1); rpL36(3); Cl_D1-D5(3); D1(13); H12(7); H16(2); H21(4);
D1:H23	c_1	25 of 25;343-367	rpL37(12); rpL4(12); Cl_D1-D2(12); D0(2); H26(2); D1(11); H3(1); H4(7); H6(3); D2(7); H32(5); H33(1); H46(1);
D1:H24	c_1	28 of 28;370-397	rpL17(6); rpL26(5); D1(7); H2(5); H19(1); H20(1);
D1:H25	c_1 c_1	32 of 32;420-436;621-635	rpL16(2); rpL32(5); rpL33(15); Cl_D2-D6(22); D0(5); H72(3); H73(2); D1(2); H2(2); ES7(5); H25_ES7a(1); H25_ES7(4); D2(2); H46(2); D6(1); H98_ES39(1);
ES7:H25_ES7a	c_1 c_1	37 of 58;437-452;474-494	rpL32(2); Cl_D2-D6(2); D1(1); H25(1); ES7(1); H25_ES7(1);
ES7:H25_ES7	c_1 c_1	18 of 18;495-502;611-620	rpL32(1); rpL33(3); rpL6(8); Cl_D2-D6(12); D1(3); H25(3); ES7(6); H25_ES7a(1); H25_ES7b(5); D6(2); H98_ES39(2);
ES7:H25_ES7b	c_1	93 of 93;503-595	rpL14(8); rpL20(11); rpL33(5); rpL4(15); rpL6(9); rpL7(12); Cl_D1-D2(27); Cl_D2-D6(33); ES7(6); H25_ES7(2); H25_ES7c(4); D2(7); H41(7);
ES7:H25_ES7c	c_1	15 of 15;596-610	rpL4(12); rpL6(4); rpL7(5); Cl_D1-D2(17); Cl_D2-D6(4); ES7(6); H25_ES7b(6); D2(2); H41(2);
D2:H27	c_1 c_1	32 of 32;661-676;786-801	rpL15(1); rpL18(9); rpL4(12); Cl_D1-D5(1); Cl_D1-D2(21); D2(11); H28(6); H32(3); H36(1); H38(1);
D2:H28	c_1	27 of 27;677-703	rpL13(8); rpL15(4); rpL18(3); rpL4(17); Cl_D1-D5(4); Cl_D1-D2(20); D1(11); H4(3); H13(8); D2(8); H27(7); H31(1);
D2:H29	c_1	11 of 11;704-714	D2(8); H30(1); H31(7);
D2:H30	c_1	36 of 36;715-750	rpL18(17); Cl_D1-D2(17); D2(10); H29(3); H31(4); H38(3);
D2:H31	c_1 c_1	28 of 35;751-761;769-785	rpL18(9); Cl_D1-D2(9); D2(9); H28(1); H29(5); H30(3);
D2:H32	c_1 c_1 c_1	28 of 31;802-814;926-936;938-941	rpL37(3); rpL4(11); Cl_D1-D2(11); D0(3); H25a(2); H26(1); D1(10); H11(6); H23(4); D2(6); H27(4); H33(1); H36(1);
D2:H33	c_1	3 of 27;815-817	rpL37(3); D1(2); H23(2); D2(1); H32(1);
D2:H34	-	0 of 36	-
D2:H35	-	0 of 29	-
D2:H35a	-	0 of 17	-
D2:H36	c_1 c_1	22 of 22;942-953;1366-1375	rpL32(8); Cl_D2-D6(8); D2(20); H27(1); H32(1); H37(1); H38(7); H39(4); H40(3); H46(3);
D2:H37	c_1	14 of 14;954-967	D2(4); H36(1); H38(1); H39(2);
D2:H38	c_1 c_1	36 of 36;968-986;1098-1114	rpL18(4); rpL7(13); Cl_D1-D2(17); D2(14); H27(1); H30(4); H36(6); H37(1); H38a(1); H39(1);
D2:H38a	c_1 c_1	7 of 76;987-990;1060-1062	D2(1); H38(1);
D2:H38_ES12	-	0 of 35	-
D2:H39	c_1	29 of 29;1115-1143	Nog1(1); rpL7(1); Cl_D1-D2(1); D0(3); H25a(3); D2(8); H36(5); H37(1); H38(1); H40(1);
D2:H40	c_1	17 of 17;1144-1160	rpL32(5); rpL33(2); rpL7(6); Cl_D1-D2(6); Cl_D2-D6(7); D0(8); H25a(2); H72(6); D2(11); H36(2); H39(2); H41(7);
D2:H41	c_1 c_1	66 of 72;1161-1196;1309-1338	rpL14(1); rpL16(20); rpL20(8); rpL32(5); rpL33(11); rpL7(12); Cl_D1-D2(12); Cl_D2-D6(45); D0(2); H72(2); ES7(7); H25_ES7b(6); H25_ES7c(1); D2(16); H40(9); H42(5); H45(2);
D2:H42	c_1 c_1	55 of 59;1201-1230;1278-1302	Mrt4(25); Nsa2(13); rpL20(9); rpL9(2); Cl_D2-D6(9); D2(8); H41(3); H43(1); unk_H43H44(3); H44(1); D5(3); H89(3); D6(3); H97(3);
D2:H43	c_1	26 of 26;1231-1256	Mrt4(4); Nog1(2); D2(17); H42(1); unk_H43H44(1); H44(15);
D2:unk_H43H44	c_1	5 of 5;1257-1261	Mrt4(9); D2(7); H42(5); H43(2);
D2:H44	c_1	16 of 16;1262-1277	Mrt4(9); Nog1(1); Nsa2(1); D2(12); H42(1); H43(11);
D2:H45	c_1	27 of 27;1339-1365	rpL18(4); rpL32(5); rpL4(9); rpL7(4); Cl_D1-D2(17); Cl_D2-D6(5); D2(1); H41(1);
D2:H46	c_1	56 of 56;1376-1431	rpL32(28); rpL4(28); Cl_D1-D2(28); Cl_D2-D6(28); D1(25); H2(9); H3(2); H4(2); H19(4); H20(2); H23(2); H25(4); D2(5); H36(5);
D2:H47	-	0 of 24	-
D3:H48	-	0 of 17	-
D3:H49	-	0 of 8	-
D3:H49a	-	0 of 15	-
D3:unk_H49b	-	0 of 10	-
D3:H50	-	0 of 26	-
D3:H51	-	0 of 14	-
D3:H52	-	0 of 33	-
D3:H52_ES19	-	0 of 29	-
D3:H53	-	0 of 21	-
D3:H54	-	0 of 38	-
D3:H54_ES20a	-	0 of 10	-
D3:H55	-	0 of 30	-
D3:unk_H55H56	-	0 of 5	-
D3:H56	-	0 of 36	-
D3:H57	-	0 of 19	-
D3:H58	-	0 of 59	-
D3:H59	-	0 of 20	-
D3:H60	-	0 of 14	-
D4:H62	-	0 of 28	-
D4:H63	-	0 of 37	-
D4:H63a	-	0 of 5	-
D4:H63_ES27	-	0 of 16	-
D4:H63_ES27a	-	0 of 99	-
D4:H63_ES27b	-	0 of 19	-
D4:H64	-	0 of 30	-
D4:H65	-	0 of 17	-
D4:H66	-	0 of 38	-
D4:H67	-	0 of 14	-
D4:H68	-	0 of 55	-
D4:H69	-	0 of 19	-
D4:H70	-	0 of 5	-
D4:H71	-	0 of 40	-
D5:H74	-	0 of 40	-
D5:H75	-	0 of 32	-
D5:H76	-	0 of 38	-
D5:H77	-	0 of 27	-
D5:H78	-	0 of 14	-
D5:H79	-	0 of 19	-
D5:H79_ES31	-	0 of 15	-
D5:H79_ES31a	-	0 of 18	-
D5:unk_ES31	-	0 of 12	-
D5:H79_ES31b	-	0 of 20	-
D5:H80	-	0 of 14	-
D5:H81	-	0 of 23	-
D5:H82	-	0 of 13	-
D5:H83	-	0 of 22	-
D5:H84	-	0 of 26	-
D5:H85	-	0 of 10	-
D5:H86	-	0 of 28	-
D5:H87	-	0 of 10	-
D5:H88	-	0 of 40	-
D5:H89	c_1 c_1	29 of 51;2824-2841;2848-2858	Nog1(18); Nsa2(5); D2(3); H42(3);
D5:H90	-	0 of 34	-
D5:H91	c_1	27 of 29;2889-2915	Nog1(5); Nsa2(8); rpL9(4); D6(9); H95(7); H97(2);
D5:H92	-	0 of 15	-
D5:unk_H92H93	-	0 of 6	-
D5:H93	-	0 of 24	-
D6:H94	c_1 c_1	32 of 32;2995-3010;3136-3151	rpL16(7); rpL3(30); Cl_D2-D6(7); D0(3); H73(3); D1(1); H2(1); D6(8); H98(2); H99(6);
D6:H95	c_1	32 of 32;3011-3042	Nog1(8); Nsa2(2); Tif6(4); rpL23(4); rpL3(6); rpL9(7); D5(3); H91(3); D6(5); H96(4); H97(1);
D6:H96	c_1 c_1	54 of 56;3043-3077;3080-3098	Rlp24(4); rpL23(6); rpL3(15); D6(12); H95(3); H101(9);
D6:H97	c_1 c_1	36 of 37;3099-3129;3131-3135	Mrt4(2); Nsa2(7); rpL16(3); rpL3(2); rpL9(15); Cl_D2-D6(3); D2(4); H42(4); D5(2); H91(2); D6(1); H95(1);
D6:H98	c_1 c_1	35 of 35;3152-3171;3279-3293	rpL3(1); rpL33(2); Cl_D2-D6(2); D6(7); H94(1); H98_ES39(2); H99(4);
D6:H98_ES39	c_1 c_1	11 of 11;3172-3175;3272-3278	rpL16(4); rpL33(12); rpL6(6); Cl_D2-D6(22); D1(2); H25(2); ES7(3); H25_ES7(3); D6(3); H98(2); H98_ES39b(1);
D6:H98_ES39a	c_1	39 of 39;3176-3214	rpL14(13); rpL16(21); rpL20(10); rpL33(5); rpL6(2); rpL9(12); Cl_D2-D6(51);
D6:H98_ES39b	c_1	57 of 57;3215-3271	rpL14(7); rpL16(10); rpL3(8); rpL33(2); rpL6(18); Cl_D2-D6(37); D6(1); H98_ES39(1);
D6:H99	c_1 c_1	12 of 12;3294-3298;3390-3396	rpL3(8); D6(11); H94(5); H98(5); H100(1);
D6:H100	c_1	17 of 17;3299-3315	rpL3(14); D0(3); H73(3); D6(2); H99(1); H101(1);
D6:H101	c_1 c_1 c_1	50 of 51;3316-3340;3364-3376;3378-3389	Rlp24(8); rpL3(19); D6(13); H96(11); H100(1); H101_ES41(1);
D6:H101_ES41	c_1 c_1 c_1	20 of 23;3341-3350;3352-3353;3356-3363	D6(1); H101(1);
D7:5S_H1	-	0 of 28	-
D7:5S_H2	-	0 of 22	-
D7:5S_H3	-	0 of 32	-
D7:5S_H4	-	0 of 22	-
D7:5S_H5	-	0 of 17	-
ITS2:ITS2	-	0 of 232	-

## Sheet: Nog1TAP_L2-C
name	chain	modeled_residues	mapped_contacts
D0:H25a	c_1	17 of 17;636-652	Spb1(5); rpL32(4); Cl_D2-D6(4); D0(9); H26(4); H72(5); D2(7); H32(1); H39(4); H40(2);
D0:H26	c_1 c_1	19 of 19;653-660;1432-1442	rpL32(6); rpL4(10); Cl_D1-D2(10); Cl_D2-D6(6); D0(7); H25a(4); H26a(2); H72(1); D1(7); H2(6); H23(1); D2(6); H32(4); H36(2);
D0:H26a	c_1 c_1	17 of 17;1443-1451;2353-2360	rpL17(16); D0(4); H26(1); H61(1); H72(1); H73(1); D1(1); H2(1); D3(2); H50(2);
D0:H61	c_1 c_1	22 of 51;1880-1891;2343-2352	rpL17(3); rpL3(3); rpL31(5); D0(1); H26a(1); D2(1); H47(1); D3(2); H50(2); D6(6); H96(3); H100(3);
D0:H72	c_1	24 of 24;2361-2384	rpL16(8); rpL32(1); Cl_D2-D6(9); D0(12); H25a(6); H26(1); H26a(1); H73(4); D1(5); H25(5); D2(10); H40(5); H41(5);
D0:H73	c_1 c_1 c_1	22 of 30;2385-2392;2394-2396;2984-2994	rpL16(2); rpL17(4); rpL3(6); Cl_D2-D6(2); D0(3); H26a(1); H72(2); D1(4); H2(3); H25(1); D6(5); H94(2); H100(3);
D1:H2	c_1 c_2	41 of 41;398-419;1-19	rpL17(19); rpL32(1); Cl_D2-D6(1); D0(10); H26(6); H26a(1); H73(3); D1(16); H3(2); H24(11); H25(3); D2(7); H46(7); D6(2); H94(2);
D1:H3	c_1 c_2	4 of 4;368-369;20-21	rpL4(1); Cl_D1-D2(1); D1(4); H2(1); H4(2); H23(1); D2(2); H46(2);
D1:H4	c_1 c_2	35 of 35;326-342;22-39	Nop16(9); rpL13(4); rpL26(8); rpL35(8); rpL37(4); rpL4(13); Cl_D1-D2(13); D1(19); H3(1); H5(4); H10(1); H11(7); H13(1); H23(5); D2(4); H28(1); H46(3);
D1:H5	c_2 c_2	12 of 12;40-44;100-106	rpL25(1); rpL37(10); D1(10); H4(4); H6(2); H10(2); H11(2);
D1:H6	c_2	18 of 18;45-62	Nop16(4); rpL25(1); rpL35(6); rpL37(2); D1(9); H5(1); H7(7); H23(1);
D1:H7	c_2	37 of 37;63-99	rpL25(1); rpL26(14); rpL35(11); rpL37(9); D1(9); H6(8); H18(1);
D1:H8	c_2 c_2	6 of 9;107-110;114-115	rpL37(1); D1(3); H9(2); H10(1); D3(7); H51(2); H52(4); H52_ES19(1);
D1:H9	c_2	22 of 22;116-137	Erb1(2); Nop7(10); rpL25(8); Cl_Erb1_Ytm1(2); D1(1); H8(1); D3(2); H54(2);
D1:H10	c_1 c_2	42 of 42;1-21;138-158	Nop7(6); Rlp7(5); rpL15(12); rpL25(11); rpL35(4); rpL8(12); Cl_D1-D5(24); Cl_Rlp7_Nop15_Cic1(5); D1(9); H4(2); H5(3); H8(2); H15(2); D3(1); H52_ES19(1); ITS2(10);
D1:H11	c_1	40 of 40;22-61	rpL13(3); rpL15(15); rpL37(6); Cl_D1-D5(15); D1(13); H4(7); H5(1); H12(1); H13(3); H21(1); D2(8); H32(8); D3(3); H52(3);
D1:H12	c_1	15 of 15;62-76	rpL13(13); rpL15(6); Cl_D1-D5(6); D1(19); H11(1); H13(4); H14(5); H21(1); H22(8);
D1:H13	c_1	30 of 30;77-106	rpL13(11); rpL15(7); Cl_D1-D5(7); D1(19); H4(1); H11(6); H12(7); H14(3); H21(2); D2(7); H28(7);
D1:H14	c_1 c_1	13 of 13;107-112;319-325	rpL13(6); rpL15(9); rpL35(1); Cl_D1-D5(9); D1(9); H12(2); H13(4); H15(1); H16(2);
D1:H15	c_1	42 of 42;113-154	Erb1(11); Nop7(2); rpL15(14); rpL35(8); rpL36(1); rpL8(24); Cl_D1-D5(39); Cl_Erb1_Ytm1(11); D1(11); H10(2); H14(1); H16(7); H18(1);
D1:H16	c_1 c_1	21 of 21;155-165;258-267	Erb1(5); Has1(8); Nop16(6); rpL13(3); rpL15(2); rpL36(3); Cl_D1-D5(5); Cl_Erb1_Ytm1(5); D1(12); H14(2); H15(7); H17(2); H22(1);
D1:H17	c_1 c_1	24 of 24;166-172;241-257	Erb1(3); Nop16(12); rpL13(2); rpL35(4); Cl_Erb1_Ytm1(3); D1(9); H16(1); H18(8);
D1:H18	c_1 c_1	27 of 27;173-187;229-240	Nop16(4); rpL26(4); rpL35(1); rpL37(2); D1(12); H7(1); H15(1); H17(6); unk_H19H20(3); H20(1);
D1:H19	c_1	20 of 20;188-207	rpL26(3); D1(11); unk_H19H20(1); H20(8); H24(2); D2(2); H46(2);
D1:unk_H19H20	c_1	6 of 6;208-213	rpL26(4); rpL4(8); Cl_D1-D2(8); D1(7); H18(3); H19(1); H20(3);
D1:H20	c_1	15 of 15;214-228	rpL26(16); rpL4(2); Cl_D1-D2(2); D1(17); H18(1); H19(11); unk_H19H20(4); H24(1); D2(3); H46(3);
D1:H21	c_1	31 of 31;268-298	Brx1(5); rpL15(21); rpL36(8); Cl_D1-D5(29); Cl_Ebp2_Brx1(5); D1(11); H11(1); H12(1); H13(5); H22(4);
D1:H22	c_1 c_1	16 of 20;299-305;310-318	Brx1(6); rpL15(1); rpL36(4); Cl_D1-D5(5); Cl_Ebp2_Brx1(6); D1(13); H12(6); H16(1); H21(6);
D1:H23	c_1	25 of 25;343-367	Nop16(2); rpL37(9); rpL4(14); Cl_D1-D2(14); D0(3); H26(3); D1(9); H3(1); H4(7); H6(1); D2(7); H32(5); H33(1); H46(1);
D1:H24	c_1	28 of 28;370-397	rpL17(9); rpL26(5); D1(8); H2(6); H19(1); H20(1); D2(1); H47(1);
D1:H25	c_1 c_1	32 of 32;420-436;621-635	rpL16(4); rpL32(6); rpL33(13); Cl_D2-D6(23); D0(9); H72(8); H73(1); D1(3); H2(3); ES7(4); H25_ES7a(1); H25_ES7(3); D2(4); H41(1); H46(3); D6(1); H98_ES39(1);
ES7:H25_ES7a	c_1 c_1	5 of 58;437-440;494-494	rpL32(1); Cl_D2-D6(1); D1(1); H25(1); ES7(3); H25_ES7(3);
ES7:H25_ES7	c_1 c_1	18 of 18;495-502;611-620	rpL17(4); rpL33(3); rpL6(8); Cl_D2-D6(11); D1(2); H25(2); ES7(7); H25_ES7a(2); H25_ES7b(5); D6(2); H98_ES39(2);
ES7:H25_ES7b	c_1	93 of 93;503-595	rpL14(9); rpL20(13); rpL32(1); rpL33(6); rpL4(25); rpL6(7); rpL7(12); Cl_D1-D2(37); Cl_D2-D6(36); ES7(6); H25_ES7(2); H25_ES7c(4); D2(6); H41(6);
ES7:H25_ES7c	c_1	15 of 15;596-610	rpL4(12); rpL6(3); rpL7(5); Cl_D1-D2(17); Cl_D2-D6(3); ES7(6); H25_ES7b(6); D2(2); H41(2);
D2:H27	c_1 c_1	32 of 32;661-676;786-801	rpL13(4); rpL15(1); rpL18(11); rpL4(14); Cl_D1-D5(1); Cl_D1-D2(25); D2(13); H28(7); H32(3); H36(2); H38(1);
D2:H28	c_1	27 of 27;677-703	Nop16(7); rpL13(9); rpL15(4); rpL18(3); rpL28(1); rpL4(17); Cl_D1-D5(4); Cl_D1-D2(20); D1(8); H4(2); H13(6); D2(8); H27(6); H29(1); H31(1);
D2:H29	c_1	11 of 11;704-714	rpL28(9); D2(6); H28(1); H30(1); H31(4);
D2:H30	c_1	36 of 36;715-750	rpL18(17); rpL28(6); Cl_D1-D2(17); D2(10); H29(1); H31(7); H38(2);
D2:H31	c_1 c_1	28 of 35;751-761;769-785	Ebp2(2); rpL18(8); rpL28(2); Cl_D1-D2(8); Cl_Ebp2_Brx1(2); D2(13); H28(1); H29(6); H30(6);
D2:H32	c_1 c_1	29 of 31;802-814;926-941	Spb1(2); rpL13(1); rpL37(4); rpL4(9); Cl_D1-D2(9); D0(4); H25a(2); H26(2); D1(10); H11(6); H23(4); D2(6); H27(4); H33(1); H36(1);
D2:H33	c_1	2 of 27;815-816	rpL37(3); D1(2); H23(2); D2(1); H32(1);
D2:H34	c_1 c_1	14 of 36;836-842;851-857	rpL19(4); D3(3); H56(1); H58(2);
D2:H35	-	0 of 29	-
D2:H35a	-	0 of 17	-
D2:H36	c_1 c_1	22 of 22;942-953;1366-1375	rpL32(6); Cl_D2-D6(6); D0(3); H26(3); D2(17); H27(1); H32(1); H38(7); H39(3); H40(2); H46(3);
D2:H37	c_1 c_1	13 of 14;954-960;962-967	D2(2); H38(1); H39(1);
D2:H38	c_1 c_1	36 of 36;968-986;1098-1114	rpL18(3); rpL7(14); Cl_D1-D2(17); D2(13); H27(1); H30(3); H36(6); H37(1); H39(2);
D2:H38a	c_1 c_1	8 of 76;987-990;1059-1062	rpL7(2); Cl_D1-D2(2);
D2:H38_ES12	-	0 of 35	-
D2:H39	c_1	29 of 29;1115-1143	Nog1(1); rpL7(1); Cl_D1-D2(1); D0(2); H25a(2); D2(9); H36(5); H37(2); H38(1); H40(1);
D2:H40	c_1	17 of 17;1144-1160	rpL32(5); rpL33(2); rpL7(8); Cl_D1-D2(8); Cl_D2-D6(7); D0(7); H25a(2); H72(5); D2(15); H36(2); H39(3); H41(8); H45(2);
D2:H41	c_1 c_1	68 of 72;1161-1195;1306-1338	rpL14(1); rpL16(21); rpL20(7); rpL32(6); rpL33(9); rpL7(14); rpL9(1); Cl_D1-D2(14); Cl_D2-D6(44); D0(5); H72(5); D1(1); H25(1); ES7(7); H25_ES7b(6); H25_ES7c(1); D2(17); H40(9); H42(6); H45(2);
D2:H42	c_1 c_1	55 of 59;1201-1230;1278-1302	Mrt4(23); Nsa2(14); rpL20(10); rpL9(2); Cl_D2-D6(10); D2(7); H41(4); unk_H43H44(2); H44(1); D5(3); H89(3); D6(3); H97(3);
D2:H43	c_1	26 of 26;1231-1256	Mrt4(4); Nog1(3); D2(14); unk_H43H44(2); H44(12);
D2:unk_H43H44	c_1	5 of 5;1257-1261	Mrt4(9); D2(6); H42(4); H43(2);
D2:H44	c_1	16 of 16;1262-1277	Mrt4(5); Nog1(1); Nsa2(1); D2(11); H42(1); H43(10);
D2:H45	c_1	27 of 27;1339-1365	rpL18(5); rpL32(5); rpL4(8); rpL6(4); rpL7(3); Cl_D1-D2(16); Cl_D2-D6(9); D2(3); H40(1); H41(1); H46(1);
D2:H46	c_1	56 of 56;1376-1431	rpL32(29); rpL4(30); rpL6(3); Cl_D1-D2(30); Cl_D2-D6(32); D1(24); H2(10); H3(1); H4(3); H19(4); H20(2); H23(2); H25(2); D2(6); H36(5); H45(1);
D2:H47	c_1	20 of 24;1456-1475	rpL19(8); rpL31(8); D0(1); H61(1); D1(1); H24(1); D3(9); H48(4); H50(5);
D3:H48	c_1 c_1	15 of 17;1476-1482;1872-1879	rpL19(5); rpL31(1); D2(2); H47(2); D3(5); H49(1); H60(4);
D3:H49	c_1 c_1	8 of 8;1485-1488;1854-1857	D3(4); H48(1); unk_H49b(2); H60(1);
D3:H49a	-	0 of 15	-
D3:unk_H49b	c_1 c_1	10 of 10;1489-1494;1835-1838	rpL25(1); D3(8); H49(2); H50(2); H51(2); H53(2);
D3:H50	c_1	26 of 26;1495-1520	rpL17(2); rpL19(2); D0(5); H26a(4); H61(1); D2(5); H47(5); D3(8); unk_H49b(5); H51(1); H53(2);
D3:H51	c_1 c_1	14 of 14;1521-1529;1830-1834	Nop7(1); rpL25(13); D1(2); H8(2); D3(17); unk_H49b(2); H50(1); H52(2); H53(8); H54(4);
D3:H52	c_1 c_1	32 of 33;1530-1553;1584-1591	Nop7(1); rpL15(7); Cl_D1-D5(7); D1(8); H8(4); H11(4); D3(11); H51(3); H52_ES19(1); H53(1); H55(6);
D3:H52_ES19	c_1	24 of 29;1560-1583	Erb1(2); Nop7(22); Rlp7(10); rpL25(1); Cl_Rlp7_Nop15_Cic1(10); Cl_Erb1_Ytm1(2); D1(2); H8(1); H10(1); D3(2); H52(2);
D3:H53	c_1	21 of 21;1592-1612	Nop7(3); rpL19(6); rpL25(3); rpL38(2); D3(23); unk_H49b(2); H50(3); H51(6); H52(2); H54(5); H58(4); H59(1);
D3:H54	c_1 c_1	38 of 38;1613-1631;1811-1829	Erb1(9); Nop7(20); Rlp7(2); rpL25(1); rpL27(1); rpL38(3); Cl_D3(1); Cl_Rlp7_Nop15_Cic1(2); Cl_Erb1_Ytm1(9); D1(1); H9(1); D3(13); H51(2); H53(3); H54_ES20a(1); H55(6); H58(1);
D3:H54_ES20a	c_1	10 of 10;1632-1641	Erb1(6); rpL27(12); Cl_D3(12); Cl_Erb1_Ytm1(6); D3(8); H54(1); H55(1); H58(6);
D3:H55	c_1 c_1	30 of 30;1642-1657;1797-1810	Erb1(3); Nop7(7); rpL27(6); Cl_D3(6); Cl_Erb1_Ytm1(3); D3(14); H52(6); H54(7); H54_ES20a(1);
D3:unk_H55H56	c_1 c_1	3 of 5;1792-1792;1795-1796	D3(1); H56(1);
D3:H56	c_1 c_1 c_1	35 of 36;1658-1674;1773-1778;1780-1791	rpL19(1); D2(1); H34(1); D3(16); unk_H55H56(2); H57(2); H58(10); H60(2);
D3:H57	c_1	19 of 19;1675-1693	rpL22(20); D3(3); H56(1); H59(2); D6(2); H96(2);
D3:H58	c_1 c_1 c_1	55 of 59;1694-1714;1718-1728;1730-1752	Erb1(8); rpL19(12); rpL27(2); rpL38(9); Cl_D3(2); Cl_Erb1_Ytm1(8); D2(2); H34(2); D3(22); H53(6); H54(2); H54_ES20a(4); H56(9); H59(1);
D3:H59	c_1 c_1	17 of 20;1753-1761;1765-1772	rpL19(1); rpL22(4); D3(4); H53(1); H57(2); H58(1);
D3:H60	c_1 c_1	13 of 14;1858-1863;1865-1871	D3(6); H48(4); H49(1); H56(1);
D4:H62	-	0 of 28	-
D4:H63	-	0 of 37	-
D4:H63a	-	0 of 5	-
D4:H63_ES27	-	0 of 16	-
D4:H63_ES27a	-	0 of 99	-
D4:H63_ES27b	-	0 of 19	-
D4:H64	-	0 of 30	-
D4:H65	-	0 of 17	-
D4:H66	-	0 of 38	-
D4:H67	-	0 of 14	-
D4:H68	-	0 of 55	-
D4:H69	-	0 of 19	-
D4:H70	-	0 of 5	-
D4:H71	-	0 of 40	-
D5:H74	-	0 of 40	-
D5:H75	c_1 c_1 c_1	29 of 32;2419-2433;2597-2605;2607-2611	D5(1); H79(1);
D5:H76	c_1	1 of 38;2434-2434
D5:H77	-	0 of 27	-
D5:H78	-	0 of 14	-
D5:H79	c_1	2 of 19;2595-2596	D5(2); H75(2);
D5:H79_ES31	-	0 of 15	-
D5:H79_ES31a	-	0 of 18	-
D5:unk_ES31	-	0 of 12	-
D5:H79_ES31b	-	0 of 20	-
D5:H80	-	0 of 14	-
D5:H81	-	0 of 23	-
D5:H82	-	0 of 13	-
D5:H83	-	0 of 22	-
D5:H84	-	0 of 26	-
D5:H85	-	0 of 10	-
D5:H86	-	0 of 28	-
D5:H87	-	0 of 10	-
D5:H88	-	0 of 40	-
D5:H89	c_1 c_1	30 of 51;2824-2841;2847-2858	Nog1(17); Nsa2(4); D2(3); H42(3);
D5:H90	-	0 of 34	-
D5:H91	c_1	29 of 29;2887-2915	Nog1(9); Nsa2(8); rpL9(5); D5(4); unk_H92H93(4); D6(15); H95(9); H97(6);
D5:H92	-	0 of 15	-
D5:unk_H92H93	c_1	6 of 6;2931-2936	rpL23(2); D5(4); H91(4); D6(2); H95(2);
D5:H93	-	0 of 24	-
D6:H94	c_1 c_1	32 of 32;2995-3010;3136-3151	rpL16(6); rpL3(33); Cl_D2-D6(6); D0(3); H73(3); D1(1); H2(1); D6(9); H97(1); H98(2); H99(6);
D6:H95	c_1	32 of 32;3011-3042	Nog1(7); Nsa2(2); Tif6(3); rpL23(3); rpL3(6); rpL9(8); D5(6); H91(5); unk_H92H93(1); D6(4); H96(3); H97(1);
D6:H96	c_1 c_1	55 of 56;3043-3077;3079-3098	Rlp24(7); rpL23(5); rpL3(22); rpL31(10); D0(3); H61(3); D3(3); H57(3); D6(13); H95(3); H101(10);
D6:H97	c_1	37 of 37;3099-3135	Mrt4(3); Nsa2(6); rpL16(5); rpL9(17); Cl_D2-D6(5); D2(4); H42(4); D5(8); H91(8); D6(2); H94(1); H95(1);
D6:H98	c_1 c_1	35 of 35;3152-3171;3279-3293	rpL3(1); rpL33(4); Cl_D2-D6(4); D6(6); H94(1); H98_ES39(2); H99(3);
D6:H98_ES39	c_1 c_1	11 of 11;3172-3175;3272-3278	rpL16(4); rpL17(4); rpL33(14); rpL6(8); Cl_D2-D6(26); D1(1); H25(1); ES7(3); H25_ES7(3); D6(3); H98(2); H98_ES39b(1);
D6:H98_ES39a	c_1	39 of 39;3176-3214	rpL14(12); rpL16(19); rpL20(11); rpL33(4); rpL6(3); rpL9(14); Cl_D2-D6(49);
D6:H98_ES39b	c_1	57 of 57;3215-3271	rpL14(6); rpL16(9); rpL17(6); rpL3(8); rpL33(2); rpL6(16); Cl_D2-D6(33); D6(1); H98_ES39(1);
D6:H99	c_1 c_1	12 of 12;3294-3298;3390-3396	rpL17(4); rpL3(7); D6(11); H94(5); H98(5); H100(1);
D6:H100	c_1	17 of 17;3299-3315	rpL17(5); rpL3(19); rpL31(1); D0(6); H61(2); H73(4); D6(4); H99(1); H101(3);
D6:H101	c_1 c_1	51 of 51;3316-3340;3364-3389	Rlp24(12); rpL3(21); rpL31(15); D6(13); H96(9); H100(3); H101_ES41(1);
D6:H101_ES41	c_1 c_1 c_1	20 of 23;3341-3349;3352-3353;3355-3363	D6(2); H101(2);
D7:5S_H1	-	0 of 28	-
D7:5S_H2	-	0 of 22	-
D7:5S_H3	-	0 of 32	-
D7:5S_H4	-	0 of 22	-
D7:5S_H5	-	0 of 17	-
ITS2:ITS2	c_6 c_6	65 of 232;1-59;227-232	Cic1(47); Has1(1); Nop15(27); Rlp7(30); rpL8(4); Cl_D1-D5(4); Cl_Rlp7_Nop15_Cic1(104); D1(3); H10(3);

## Sheet: Nog1TAP_L25-A
name	chain	modeled_residues	mapped_contacts
D0:H25a	c_1	16 of 17;637-652	rpL32(3); Cl_D2-D6(3); D0(6); H26(4); H72(2); D2(6); H32(1); H39(5);
D0:H26	c_1 c_1	19 of 19;653-660;1432-1442	rpL17(1); rpL32(5); rpL4(7); Cl_D1-D2(7); Cl_D2-D6(5); D0(7); H25a(4); H26a(2); H72(1); D1(7); H2(6); H23(1); D2(6); H32(4); H36(2);
D0:H26a	c_1 c_1	17 of 17;1443-1451;2353-2360	rpL17(5); D0(2); H26(1); H72(1); D1(1); H2(1);
D0:H61	c_1	1 of 51;2352-2352	rpL17(1);
D0:H72	c_1 c_1 c_1	13 of 24;2361-2370;2374-2375;2382-2382	rpL16(6); Cl_D2-D6(6); D0(5); H25a(3); H26(1); H26a(1); D1(2); H25(2); D2(2); H40(2);
D0:H73	c_1 c_1	13 of 30;2385-2392;2990-2994	rpL3(5); D1(2); H2(1); H25(1); D6(5); H94(2); H100(3);
D1:H2	c_1 c_2	41 of 41;398-419;1-19	rpL17(10); rpL32(1); Cl_D2-D6(1); D0(8); H26(6); H26a(1); H73(1); D1(10); H3(1); H23(1); H24(8); D2(7); H46(7); D6(1); H94(1);
D1:H3	c_1 c_2	4 of 4;368-369;20-21	rpL4(2); Cl_D1-D2(2); D1(4); H2(1); H4(2); H24(1); D2(3); H46(3);
D1:H4	c_1 c_2	35 of 35;326-342;22-39	Nop16(10); rpL13(4); rpL26(10); rpL35(8); rpL37(4); rpL4(13); Cl_D1-D2(13); D1(21); H3(1); H5(4); H10(2); H11(8); H13(1); H23(5); D2(4); H28(1); H46(3);
D1:H5	c_2 c_2	12 of 12;40-44;100-106	rpL37(11); D1(10); H4(4); H6(2); H10(2); H11(2);
D1:H6	c_2	18 of 18;45-62	Nop16(2); rpL35(6); rpL37(2); D1(9); H5(1); H7(8);
D1:H7	c_2	37 of 37;63-99	rpL26(18); rpL35(10); rpL37(10); D1(8); H6(7); H18(1);
D1:H8	c_2 c_2	5 of 9;107-110;115-115	D1(3); H9(2); H10(1);
D1:H9	c_2 c_2	17 of 22;116-123;129-137	Nop7(5); D1(2); H8(1); H10(1);
D1:H10	c_1 c_2	42 of 42;1-21;138-158	Nop7(4); Rlp7(4); rpL15(12); rpL35(4); rpL8(6); Cl_D1-D5(18); Cl_Rlp7_Nop15_Cic1(4); D1(10); H4(2); H5(2); H8(2); H9(3); H15(1); ITS2(8);
D1:H11	c_1 c_1	31 of 40;22-36;46-61	rpL15(5); rpL37(6); Cl_D1-D5(5); D1(12); H4(7); H5(2); H12(1); H21(2); D2(7); H32(7);
D1:H12	c_1	15 of 15;62-76	rpL13(13); rpL15(8); Cl_D1-D5(8); D1(18); H11(1); H13(3); H14(6); H21(1); H22(7);
D1:H13	c_1 c_1	29 of 30;77-91;93-106	rpL13(7); rpL15(1); Cl_D1-D5(1); D1(9); H4(1); H12(5); H14(3); D2(7); H28(7);
D1:H14	c_1 c_1	13 of 13;107-112;319-325	rpL13(6); rpL15(6); rpL35(1); Cl_D1-D5(6); D1(9); H12(2); H13(3); H15(2); H16(2);
D1:H15	c_1 c_1	41 of 42;113-132;134-154	Erb1(9); Nop7(2); rpL15(13); rpL35(8); rpL36(1); rpL8(26); Cl_D1-D5(40); D1(11); H10(2); H14(2); H16(7);
D1:H16	c_1 c_1	21 of 21;155-165;258-267	Erb1(5); Has1(2); Nop16(4); rpL13(3); rpL15(3); rpL36(4); Cl_D1-D5(7); D1(11); H14(2); H15(5); H17(2); H22(2);
D1:H17	c_1 c_1	24 of 24;166-172;241-257	Erb1(3); Nop16(12); rpL13(1); rpL35(1); D1(7); H16(1); H18(6);
D1:H18	c_1 c_1	27 of 27;173-187;229-240	Nop16(4); rpL26(6); rpL35(1); rpL37(1); D1(11); H7(1); H17(6); unk_H19H20(3); H20(1);
D1:H19	c_1	20 of 20;188-207	rpL26(6); D1(10); unk_H19H20(1); H20(7); H24(2); D2(1); H46(1);
D1:unk_H19H20	c_1	6 of 6;208-213	rpL26(3); rpL4(10); Cl_D1-D2(10); D1(7); H18(3); H19(1); H20(3);
D1:H20	c_1	15 of 15;214-228	rpL26(13); rpL4(3); Cl_D1-D2(3); D1(18); H18(1); H19(11); unk_H19H20(4); H24(2); D2(4); H46(4);
D1:H21	c_1 c_1	27 of 31;268-280;285-298	rpL15(16); rpL36(8); Cl_D1-D5(24); D1(5); H11(1); H12(1); H22(3);
D1:H22	c_1 c_1	16 of 20;299-305;310-318	rpL13(1); rpL36(3); Cl_D1-D5(3); D1(10); H12(4); H16(2); H21(4);
D1:H23	c_1 c_1	24 of 25;343-350;352-367	Nop16(1); rpL37(8); rpL4(10); Cl_D1-D2(10); D0(3); H26(3); D1(8); H2(1); H4(7); D2(7); H32(5); H33(1); H46(1);
D1:H24	c_1 c_1	25 of 28;370-383;387-397	rpL17(7); rpL26(5); D1(8); H2(5); H3(1); H19(1); H20(1);
D1:H25	c_1 c_1	31 of 32;421-436;621-635	rpL16(3); rpL32(5); rpL33(12); Cl_D2-D6(20); D0(4); H72(3); H73(1); ES7(7); H25_ES7a(2); H25_ES7(5); D2(3); H46(3); D6(1); H98_ES39(1);
ES7:H25_ES7a	c_1 c_1	31 of 58;437-451;479-494	rpL32(1); Cl_D2-D6(1); D1(5); H25(5); ES7(2); H25_ES7(2);
ES7:H25_ES7	c_1 c_1	17 of 18;495-502;611-619	rpL33(3); rpL6(8); Cl_D2-D6(11); D1(2); H25(2); ES7(7); H25_ES7a(2); H25_ES7b(5); D6(2); H98_ES39(2);
ES7:H25_ES7b	c_1 c_1	91 of 93;503-544;547-595	rpL14(8); rpL20(12); rpL32(1); rpL33(6); rpL4(18); rpL6(7); rpL7(12); Cl_D1-D2(30); Cl_D2-D6(34); ES7(6); H25_ES7(2); H25_ES7c(4); D2(6); H41(6);
ES7:H25_ES7c	c_1	15 of 15;596-610	rpL4(11); rpL6(3); rpL7(5); Cl_D1-D2(16); Cl_D2-D6(3); ES7(6); H25_ES7b(6); D2(2); H41(2);
D2:H27	c_1 c_1	32 of 32;661-676;786-801	rpL18(10); rpL4(12); Cl_D1-D2(22); D2(13); H28(6); H32(3); H36(1); H38(3);
D2:H28	c_1	27 of 27;677-703	Nop16(8); rpL13(7); rpL15(3); rpL18(3); rpL4(18); Cl_D1-D5(3); Cl_D1-D2(21); D1(10); H4(3); H13(7); D2(8); H27(7); H31(1);
D2:H29	c_1 c_1	5 of 11;704-707;714-714	D2(6); H30(1); H31(5);
D2:H30	c_1 c_1 c_1	34 of 36;715-718;720-733;735-750	rpL18(16); Cl_D1-D2(16); D2(11); H29(2); H31(6); H38(3);
D2:H31	c_1 c_1 c_1	27 of 35;751-761;769-779;781-785	rpL18(7); Cl_D1-D2(7); D2(10); H28(1); H29(3); H30(6);
D2:H32	c_1 c_1 c_1	28 of 31;802-814;926-936;938-941	rpL37(5); rpL4(9); Cl_D1-D2(9); D0(4); H25a(2); H26(2); D1(9); H11(5); H23(4); D2(5); H27(3); H33(1); H36(1);
D2:H33	c_1	3 of 27;815-817	rpL37(3); D1(1); H23(1); D2(1); H32(1);
D2:H34	-	0 of 36	-
D2:H35	-	0 of 29	-
D2:H35a	-	0 of 17	-
D2:H36	c_1 c_1	22 of 22;942-953;1366-1375	rpL32(7); Cl_D2-D6(7); D0(3); H26(3); D2(20); H27(1); H32(1); H37(1); H38(7); H39(4); H40(2); H45(1); H46(3);
D2:H37	c_1	14 of 14;954-967	D2(4); H36(1); H38(1); H39(2);
D2:H38	c_1 c_1 c_1 c_1	33 of 36;968-979;981-986;1098-1102;1105-1114	rpL18(4); rpL7(12); Cl_D1-D2(16); D2(18); H27(3); H30(3); H36(6); H37(3); H38a(2); H39(1);
D2:H38a	c_1 c_1	8 of 76;987-990;1059-1062	rpL7(1); Cl_D1-D2(1); D2(1); H38(1);
D2:H38_ES12	c_1	1 of 35;1097-1097
D2:H39	c_1 c_1	26 of 29;1115-1127;1131-1143	Nog1(1); rpL7(1); Cl_D1-D2(1); D0(2); H25a(2); D2(8); H36(5); H37(1); H38(1); H40(1);
D2:H40	c_1 c_1	15 of 17;1144-1152;1155-1160	rpL32(5); rpL33(2); rpL7(6); Cl_D1-D2(6); Cl_D2-D6(7); D0(1); H72(1); D2(10); H36(2); H39(1); H41(7);
D2:H41	c_1 c_1 c_1	62 of 72;1161-1190;1193-1195;1310-1338	rpL14(1); rpL16(19); rpL20(6); rpL32(6); rpL33(11); rpL7(14); Cl_D1-D2(14); Cl_D2-D6(43); ES7(8); H25_ES7b(7); H25_ES7c(1); D2(16); H40(9); H42(5); H45(2);
D2:H42	c_1 c_1	53 of 59;1201-1230;1278-1300	Mrt4(22); Nsa2(12); rpL20(8); rpL9(2); Cl_D2-D6(8); D2(6); H41(3); unk_H43H44(2); H44(1); D6(1); H97(1);
D2:H43	c_1 c_1 c_1	24 of 26;1231-1235;1237-1252;1254-1256	Mrt4(3); Nog1(4); D2(14); unk_H43H44(1); H44(13);
D2:unk_H43H44	c_1 c_1	3 of 5;1257-1257;1260-1261	Mrt4(4); D2(6); H42(4); H43(2);
D2:H44	c_1	16 of 16;1262-1277	Mrt4(2); Nog1(1); Nsa2(1); D2(13); H42(1); H43(12);
D2:H45	c_1 c_1	24 of 27;1339-1351;1355-1365	rpL18(5); rpL32(5); rpL4(10); rpL7(3); Cl_D1-D2(18); Cl_D2-D6(5); D2(2); H36(1); H41(1);
D2:H46	c_1	56 of 56;1376-1431	rpL32(31); rpL4(28); Cl_D1-D2(28); Cl_D2-D6(31); D1(21); H2(6); H3(2); H4(2); H19(3); H20(2); H23(1); H25(5); D2(4); H36(4);
D2:H47	-	0 of 24	-
D3:H48	-	0 of 17	-
D3:H49	-	0 of 8	-
D3:H49a	-	0 of 15	-
D3:unk_H49b	-	0 of 10	-
D3:H50	-	0 of 26	-
D3:H51	-	0 of 14	-
D3:H52	-	0 of 33	-
D3:H52_ES19	-	0 of 29	-
D3:H53	-	0 of 21	-
D3:H54	-	0 of 38	-
D3:H54_ES20a	-	0 of 10	-
D3:H55	-	0 of 30	-
D3:unk_H55H56	-	0 of 5	-
D3:H56	-	0 of 36	-
D3:H57	-	0 of 19	-
D3:H58	-	0 of 59	-
D3:H59	-	0 of 20	-
D3:H60	-	0 of 14	-
D4:H62	-	0 of 28	-
D4:H63	-	0 of 37	-
D4:H63a	-	0 of 5	-
D4:H63_ES27	-	0 of 16	-
D4:H63_ES27a	-	0 of 99	-
D4:H63_ES27b	-	0 of 19	-
D4:H64	-	0 of 30	-
D4:H65	-	0 of 17	-
D4:H66	-	0 of 38	-
D4:H67	-	0 of 14	-
D4:H68	-	0 of 55	-
D4:H69	-	0 of 19	-
D4:H70	-	0 of 5	-
D4:H71	-	0 of 40	-
D5:H74	-	0 of 40	-
D5:H75	-	0 of 32	-
D5:H76	-	0 of 38	-
D5:H77	-	0 of 27	-
D5:H78	-	0 of 14	-
D5:H79	-	0 of 19	-
D5:H79_ES31	-	0 of 15	-
D5:H79_ES31a	-	0 of 18	-
D5:unk_ES31	-	0 of 12	-
D5:H79_ES31b	-	0 of 20	-
D5:H80	-	0 of 14	-
D5:H81	-	0 of 23	-
D5:H82	-	0 of 13	-
D5:H83	-	0 of 22	-
D5:H84	-	0 of 26	-
D5:H85	-	0 of 10	-
D5:H86	-	0 of 28	-
D5:H87	-	0 of 10	-
D5:H88	-	0 of 40	-
D5:H89	-	0 of 51	-
D5:H90	-	0 of 34	-
D5:H91	c_1	22 of 29;2890-2911	Nog1(5); Nsa2(7); rpL9(5); D6(9); H95(7); H97(2);
D5:H92	-	0 of 15	-
D5:unk_H92H93	-	0 of 6	-
D5:H93	-	0 of 24	-
D6:H94	c_1 c_1	32 of 32;2995-3010;3136-3151	rpL16(4); rpL3(28); Cl_D2-D6(4); D0(3); H73(3); D1(2); H2(2); D6(7); H98(1); H99(6);
D6:H95	c_1	32 of 32;3011-3042	Nog1(11); Nsa2(3); Tif6(5); rpL23(5); rpL3(8); rpL9(8); D5(3); H91(3); D6(3); H96(2); H97(1);
D6:H96	c_1 c_1 c_1 c_1	51 of 56;3043-3054;3057-3077;3080-3091;3093-3098	rpL23(4); rpL3(20); D6(9); H95(2); H101(7);
D6:H97	c_1 c_1 c_1	35 of 37;3099-3115;3117-3129;3131-3135	Mrt4(2); Nsa2(7); rpL16(4); rpL3(2); rpL9(14); Cl_D2-D6(4); D2(1); H42(1); D5(3); H91(3); D6(1); H95(1);
D6:H98	c_1 c_1	35 of 35;3152-3171;3279-3293	rpL3(2); rpL33(2); Cl_D2-D6(2); D6(4); H94(1); H98_ES39(1); H99(2);
D6:H98_ES39	c_1 c_1	11 of 11;3172-3175;3272-3278	rpL16(5); rpL33(12); rpL6(6); Cl_D2-D6(23); D1(1); H25(1); ES7(3); H25_ES7(3); D6(2); H98(1); H98_ES39b(1);
D6:H98_ES39a	c_1	39 of 39;3176-3214	rpL14(11); rpL16(19); rpL20(12); rpL33(4); rpL6(1); rpL9(13); Cl_D2-D6(47);
D6:H98_ES39b	c_1	57 of 57;3215-3271	rpL14(8); rpL16(9); rpL3(6); rpL33(2); rpL6(18); Cl_D2-D6(37); D6(1); H98_ES39(1);
D6:H99	c_1 c_1	12 of 12;3294-3298;3390-3396	rpL3(9); D6(10); H94(6); H98(3); H100(1);
D6:H100	c_1	17 of 17;3299-3315	rpL3(19); D0(5); H73(5); D6(3); H99(1); H101(2);
D6:H101	c_1 c_1 c_1	49 of 51;3316-3340;3364-3375;3378-3389	rpL3(18); D6(12); H96(9); H100(2); H101_ES41(1);
D6:H101_ES41	c_1	2 of 23;3341-3342	D6(1); H101(1);
D7:5S_H1	-	0 of 28	-
D7:5S_H2	-	0 of 22	-
D7:5S_H3	-	0 of 32	-
D7:5S_H4	-	0 of 22	-
D7:5S_H5	-	0 of 17	-
ITS2:ITS2	c_6 c_6	65 of 232;1-59;227-232	Cic1(45); Nop15(24); Rlp7(31); rpL8(5); Cl_D1-D5(5); Cl_Rlp7_Nop15_Cic1(100); D1(3); H10(3);

[truncated: 4 more sheets: Nog1TAP_L25-B, Nog1TAP_L34-A, Nog1TAP_L34-B, Tabelle1]
